# Supplementary material for: cis-Dichloridobis(triphenyl­phosphine-κP)platinum(II) chloro­form solvate
Source: Acta Crystallogr Sect E Struct Rep Online. 2009 Aug 8;65(Pt 9):m1025. doi: 10.1107/S1600536809029961 (PMC2970157; doi:10.1107/S1600536809029961)
Supplement: Supplementary file 2 [file e-65-m1025-Isup2.hkl]

# 
# h,k,l, Fc-squared, Fo-squared, sigma(Fo-squared) and status flag 
# 
data_I
_shelx_title ' 090519d in P2(1)/c' 
_shelx_refln_list_code          4 
_shelx_F_calc_maximum      446.31 
_exptl_crystal_F_000      1784.00 
_reflns_d_resolution_high  0.8403 
 
loop_ 
 _symmetry_equiv_pos_as_xyz 
 'x, y, z' 
 '-x, y+1/2, -z+1/2' 
 '-x, -y, -z' 
 'x, -y-1/2, z-1/2' 
 
_cell_length_a    10.3174 
_cell_length_b    24.4363 
_cell_length_c    15.6298 
_cell_angle_alpha  90.000 
_cell_angle_beta   98.199 
_cell_angle_gamma  90.000 
 
_shelx_F_squared_multiplier     1.000 
 
loop_ 
 _refln_index_h 
 _refln_index_k 
 _refln_index_l 
 _refln_F_squared_calc 
 _refln_F_squared_meas 
 _refln_F_squared_sigma 
 _refln_observed_status 
   2   0   0      955.19      858.83    108.62 o 
   3   0   0     2196.37     2220.61    222.99 o 
   4   0   0    19292.49    17523.74    805.29 o 
   5   0   0    35161.52    32552.00   2190.24 o 
   8   0   0      300.08      526.26    237.21 o 
   9   0   0     1765.73     1508.97    328.97 o 
  10   0   0    13719.59    17211.99   1603.36 o 
  11   0   0     8512.77     9575.23    948.33 o 
  12   0   0     3042.92     3721.51    488.02 o 
   1   1   0    37319.06    45363.36   3078.59 o 
   2   1   0    22324.84    22625.94   1646.55 o 
   3   1   0     5391.75     5240.96    182.19 o 
   4   1   0      510.49      403.83     51.04 o 
   5   1   0       99.26       22.58     89.93 o 
   6   1   0     1529.29     1588.99    171.73 o 
   7   1   0    12904.27    11470.79    742.13 o 
   8   1   0    26751.75    25492.58   2337.75 o 
   9   1   0     4075.62     3723.28    299.75 o 
  10   1   0     1165.16     1539.89    247.68 o 
  11   1   0      646.93      775.57    245.58 o 
  12   1   0     2667.53     3248.38    376.93 o 
   1   2   0    15279.65    16435.46    425.05 o 
   2   2   0    12427.03    14115.12   1123.14 o 
   3   2   0     8596.41     9467.56    387.91 o 
   4   2   0     8677.70     8658.28    305.47 o 
   5   2   0    10993.44    10497.76    512.09 o 
   6   2   0     7563.82     6245.20    433.41 o 
   7   2   0     4735.37     4887.81    668.56 o 
   8   2   0       21.64      210.74    151.46 o 
   9   2   0      761.63      656.84    195.63 o 
  10   2   0     3810.16     4118.92    325.24 o 
  11   2   0     1673.01     2096.52    296.62 o 
  12   2   0      508.46      615.26    248.04 o 
   1   3   0     4979.95     5412.61    253.42 o 
   2   3   0      148.95      231.83     42.56 o 
   3   3   0      117.52       95.53     37.68 o 
   4   3   0     2945.70     3070.71    154.83 o 
   5   3   0      406.93      324.71     64.65 o 
   6   3   0     3466.22     3249.71    254.75 o 
   7   3   0     6963.84     5907.88    836.41 o 
   8   3   0     2478.69     2445.99    325.25 o 
   9   3   0     1443.50     1325.30    219.97 o 
  10   3   0      465.09      674.47    219.90 o 
  11   3   0      133.38      157.33    205.24 o 
  12   3   0      563.09     1092.93    271.91 o 
   1   4   0    21535.61    23460.37    716.98 o 
   2   4   0    20362.28    23723.90    773.70 o 
   3   4   0    10556.50    11709.39    555.38 o 
   4   4   0    18963.40    19702.73    524.89 o 
   5   4   0    34246.21    32801.36   1179.78 o 
   6   4   0    27061.35    25654.79    899.71 o 
   7   4   0     6306.44     6248.89    471.64 o 
   8   4   0      255.48      295.41    161.89 o 
   9   4   0       98.19      117.00    180.46 o 
  10   4   0     3773.68     4479.28    512.52 o 
  11   4   0     3113.80     3393.43    321.63 o 
  12   4   0     1621.63     2154.02    310.53 o 
   1   5   0     1546.56     2206.54    116.20 o 
   2   5   0    42589.35    48002.86   1081.14 o 
   3   5   0    60551.91    62838.72   3100.59 o 
   4   5   0    20647.52    20642.25    533.49 o 
   5   5   0      245.17      387.87     58.93 o 
   6   5   0     2472.18     2723.98    165.53 o 
   7   5   0    19463.33    18990.84   1603.79 o 
   8   5   0    23268.37    24703.63   1755.75 o 
   9   5   0     8122.00     7624.61   1331.59 o 
  10   5   0     3125.22     3384.51    402.91 o 
  11   5   0      232.16      399.89    215.84 o 
   0   6   0   199189.14   228055.92  16171.40 o 
   1   6   0     8285.25     9619.11    332.83 o 
   2   6   0      352.51      511.48     56.87 o 
   3   6   0      560.89      614.93     61.20 o 
   4   6   0    42486.32    45436.26   1068.67 o 
   5   6   0    14063.38    12973.63    340.20 o 
   6   6   0    14845.75    14997.40    680.81 o 
   7   6   0     9371.98     9556.84   1131.71 o 
   8   6   0       97.47      134.85    144.90 o 
   9   6   0     4018.95     4579.91    754.83 o 
  10   6   0    11450.17    12315.25   1920.05 o 
  11   6   0     5385.79     6083.48    740.71 o 
   1   7   0      184.47      105.61     41.15 o 
   2   7   0    15191.34    17306.28    505.88 o 
   3   7   0    17444.79    17442.38    652.03 o 
   4   7   0      416.81      508.64     62.31 o 
   5   7   0      185.18      118.35     69.29 o 
   6   7   0     1384.38     1204.15    117.68 o 
   7   7   0      427.99      238.87    135.63 o 
   8   7   0     4191.71     3951.73    611.02 o 
   9   7   0     1397.90     1179.48    328.97 o 
  10   7   0       88.20      271.71    193.74 o 
  11   7   0      927.91      950.19    268.25 o 
   0   8   0     7427.00     9490.18    709.27 o 
   1   8   0     8238.82     8918.55    294.29 o 
   2   8   0    19568.76    22195.62    608.70 o 
   3   8   0      809.98      985.54     97.72 o 
   4   8   0      254.21      285.78     65.78 o 
   5   8   0     3815.20     3451.71    151.69 o 
   6   8   0     3352.74     3501.70    187.66 o 
   7   8   0      199.64       81.06    125.31 o 
   8   8   0      393.29      349.61    174.68 o 
   9   8   0      219.13      276.35    181.23 o 
  10   8   0       48.68      234.85    211.68 o 
  11   8   0      140.03      252.26    362.17 o 
   1   9   0     3824.97     4731.05    164.31 o 
   2   9   0    23450.07    26131.17    742.23 o 
   3   9   0    53177.25    53889.48   2038.41 o 
   4   9   0    29948.42    30418.37    884.82 o 
   5   9   0     1891.06     1850.73    115.19 o 
   6   9   0     4746.98     4336.30    205.39 o 
   7   9   0     9727.54     8593.39   1292.78 o 
  10   9   0     1144.17      679.82    416.67 o 
  11   9   0        4.47       89.83    372.79 o 
   0  10   0    25769.70    27055.25    813.31 o 
   1  10   0    25992.07    27853.43    729.11 o 
   2  10   0     7843.00     9138.88    314.15 o 
   3  10   0      166.81      306.61     84.15 o 
   4  10   0    33398.41    34021.23    918.84 o 
   5  10   0    18574.20    17306.79    493.69 o 
   6  10   0    12689.62    12473.07    449.21 o 
   7  10   0     1899.54     2151.73    246.06 o 
   8  10   0        1.84       48.75    157.61 o 
   9  10   0     4171.43     3624.79    706.03 o 
  10  10   0     7262.46     5330.43    601.80 o 
  11  10   0     5444.15     4104.69    700.09 o 
   1  11   0    11486.73    12817.87    400.93 o 
   2  11   0    49895.00    51987.28   1305.45 o 
   3  11   0    64827.45    63390.99   2429.53 o 
   4  11   0    31538.49    31195.48    841.29 o 
   5  11   0     2936.20     2875.74    162.28 o 
   6  11   0      557.85      530.52    112.25 o 
   7  11   0     9226.95     7814.08    460.81 o 
   8  11   0    10374.23     8744.62    768.01 o 
   9  11   0     5192.36     4440.73    632.99 o 
  10  11   0     1610.37     1065.51    577.55 o 
  11  11   0       25.49      170.47    395.75 o 
   0  12   0      912.25      948.71     84.17 o 
   1  12   0      354.01      667.85     88.11 o 
   2  12   0      398.77      345.37     75.34 o 
   3  12   0      237.90      199.06     90.15 o 
   4  12   0      220.42      201.80     78.00 o 
   5  12   0     1088.06      997.63    109.35 o 
   6  12   0     1735.96     1437.95    145.88 o 
   7  12   0      119.88      141.79    138.72 o 
   8  12   0     1723.13     1329.50    217.42 o 
   9  12   0      355.89      172.10    243.92 o 
  10  12   0       37.07       21.75    235.34 o 
  11  12   0      753.56      532.18    502.79 o 
   1  13   0     3319.23     4303.80    189.48 o 
   2  13   0      182.31      143.19     66.82 o 
   3  13   0      708.15      830.68     85.00 o 
   4  13   0      224.22      313.05     83.35 o 
   5  13   0      816.62      878.50    107.98 o 
   6  13   0       24.99       55.07     95.93 o 
   7  13   0      271.67      199.12    149.75 o 
   8  13   0      627.20      283.78    219.30 o 
   9  13   0      948.93      670.53    278.13 o 
  10  13   0       76.37       65.63    254.39 o 
   0  14   0    16175.52    17150.11    622.97 o 
   1  14   0    14783.71    15676.09    446.99 o 
   2  14   0     4793.66     4956.10    226.52 o 
   3  14   0      813.26      849.97     93.60 o 
   4  14   0    17483.75    17015.97    518.67 o 
   5  14   0    14965.74    14508.82    453.71 o 
   6  14   0    11786.05    11079.10    438.73 o 
   7  14   0     5295.38     4150.60    391.11 o 
   8  14   0      118.96       51.66    202.27 o 
   9  14   0     2699.48     2080.73    355.67 o 
  10  14   0     6163.64     4117.35    478.41 o 
   1  15   0     8268.96     8544.81    276.11 o 
   2  15   0    25353.94    25022.72    728.75 o 
   3  15   0    25560.63    25298.86    976.57 o 
   4  15   0    16680.81    16411.11    509.10 o 
   5  15   0     1712.86     1771.60    144.39 o 
   6  15   0     1931.89     1860.31    172.23 o 
   7  15   0     8530.31     6630.25    844.87 o 
   8  15   0     7877.86     5623.91    566.50 o 
   9  15   0     3660.50     2852.66    400.25 o 
  10  15   0      970.04      656.23    308.74 o 
   0  16   0    15745.17    17075.58    856.64 o 
   1  16   0    14177.69    14492.00    462.97 o 
   2  16   0      869.28     1146.03    117.09 o 
   3  16   0      219.68      301.89     94.96 o 
   4  16   0     4932.77     5010.37    218.30 o 
   5  16   0    13096.20    11470.42    380.85 o 
   6  16   0    10950.73     9452.18    537.31 o 
   7  16   0     1199.63     1167.91    180.95 o 
   8  16   0      216.02      149.58    208.25 o 
   9  16   0      759.71      454.82    248.20 o 
  10  16   0      814.68      584.35    339.07 o 
   1  17   0     1698.78     1767.92    167.26 o 
   2  17   0     1211.20     1210.62    115.43 o 
   3  17   0     1041.55     1082.26    111.44 o 
   4  17   0     1041.55     1155.88    122.71 o 
   5  17   0      142.78      133.04    102.54 o 
   6  17   0     2562.83     2384.08    310.91 o 
   7  17   0     3451.39     3165.40    268.89 o 
   8  17   0      827.35      826.19    461.75 o 
   9  17   0       59.09        1.87    209.49 o 
   0  18   0     6728.94     5727.03    425.38 o 
   1  18   0     2823.23     3066.57    214.20 o 
   2  18   0       10.84       19.89     97.39 o 
   3  18   0      223.87      116.43    107.67 o 
   4  18   0     3483.73     3235.17    187.29 o 
   5  18   0      249.85      219.43    129.58 o 
   6  18   0     2277.83     2054.86    240.15 o 
   7  18   0      719.24      937.50    185.48 o 
   8  18   0        1.14        1.01    211.12 o 
   9  18   0      484.79      612.14    272.57 o 
   1  19   0    13572.21    13729.14    517.44 o 
   2  19   0    11374.00    10080.94    450.30 o 
   3  19   0     5323.36     4990.35    399.77 o 
   4  19   0     4226.49     3562.71    274.65 o 
   5  19   0     2008.37     2218.46    212.25 o 
   6  19   0      114.92      281.71    211.42 o 
   7  19   0     4444.82     4379.46    648.92 o 
   8  19   0     4500.75     3403.50    390.51 o 
   9  19   0     2253.42     2114.79    366.69 o 
   0  20   0    40365.63    40048.39   1686.72 o 
   1  20   0    21733.52    21481.93    704.26 o 
   2  20   0     1561.65     1555.31    177.92 o 
   3  20   0      364.49      316.40    117.91 o 
   4  20   0     3829.83     3524.18    283.57 o 
   5  20   0    12359.87    12182.55    679.10 o 
   6  20   0    13701.60    12386.29    665.52 o 
   7  20   0     4267.90     4678.08    525.03 o 
   8  20   0       32.50        0.29    311.66 o 
   1  21   0     3566.62     4416.31    260.66 o 
   2  21   0     7931.41     7436.87    464.75 o 
   3  21   0     4078.93     3658.42    279.30 o 
   4  21   0     2588.40     2703.10    267.69 o 
   5  21   0        8.40      163.89    153.56 o 
   6  21   0      947.67     1336.97    242.61 o 
   7  21   0     3698.39     4044.15    795.37 o 
   8  21   0     4721.75     3986.46    614.71 o 
   0  22   0     2303.66     2401.12    292.28 o 
   1  22   0     5166.73     4959.65    284.99 o 
   2  22   0     1528.04     1267.82    214.03 o 
   3  22   0       29.34       24.13    142.27 o 
   4  22   0     1383.45     1471.76    213.89 o 
   5  22   0     1310.92     1335.74    208.20 o 
   6  22   0      530.04      763.11    244.51 o 
   7  22   0      999.20     1314.83    299.46 o 
   1  23   0     1251.48     1244.69    197.10 o 
   2  23   0      841.98      606.37    194.61 o 
   3  23   0      878.01      655.28    198.64 o 
   4  23   0     1359.85     1169.60    208.00 o 
   5  23   0      764.48      800.27    201.22 o 
   6  23   0      132.66      513.85    298.75 o 
   7  23   0      971.46     1372.98    324.43 o 
   0  24   0     7476.42     8294.33    749.31 o 
   1  24   0     4692.84     4651.63    328.38 o 
   2  24   0      531.45      620.40    183.31 o 
   3  24   0       99.83      152.99    165.44 o 
   4  24   0     1252.40     1353.71    253.50 o 
   5  24   0     2865.63     2850.19    362.60 o 
   6  24   0     3564.32     4094.39    704.25 o 
   1  25   0     3071.90     3605.53    376.93 o 
   2  25   0    10460.23     9442.96    864.84 o 
   3  25   0     7646.77     6748.10    542.90 o 
   4  25   0     1729.91     1777.46    233.78 o 
   5  25   0      222.26      507.79    212.53 o 
   6  25   0      416.07      967.76    496.48 o 
   0  26   0     4791.29     4671.19    654.03 o 
   1  26   0     4662.29     4292.25    408.59 o 
   2  26   0     1273.38     1506.64    239.31 o 
   3  26   0      950.28     1375.67    291.71 o 
   4  26   0     2138.09     2280.05    316.70 o 
   5  26   0     2228.66     2604.83    789.63 o 
   1  27   0      337.29     1013.70    257.73 o 
   2  27   0      874.75     1300.46    290.39 o 
   3  27   0      722.49      868.12    234.38 o 
   4  27   0      197.22      416.39    193.51 o 
   0  28   0      184.27      957.37    404.36 o 
   1  28   0      441.64      889.51    255.47 o 
   2  28   0     1261.14     2127.12    338.16 o 
   3  28   0        3.12      788.62    361.31 o 
 -12   1   1     1660.48     1741.85    334.90 o 
 -11   1   1     3062.40     2911.78    307.52 o 
 -10   1   1     1780.43     1884.16    250.46 o 
  -9   1   1      238.66        1.72    152.36 o 
  -8   1   1     1665.65     1506.74    196.16 o 
  -7   1   1     9826.89     7813.33    478.88 o 
  -6   1   1    21043.95    19431.47    675.83 o 
  -5   1   1      488.21      410.89    101.76 o 
  -4   1   1     1267.17     1296.59     91.22 o 
  -3   1   1      133.30      224.95     56.64 o 
  -2   1   1     1769.34     2153.91    112.84 o 
  -1   1   1    45848.47    45514.36   1480.24 o 
   0   1   1   136632.02   127201.84   2701.72 o 
   1   1   1     2711.03     2292.41     74.44 o 
   2   1   1     2055.61     2041.59    114.80 o 
   3   1   1    20131.62    19090.97    539.56 o 
   4   1   1    13643.63    13586.46    536.97 o 
   5   1   1    20529.87    22456.35    980.71 o 
   6   1   1    13710.12    15065.87    578.71 o 
   7   1   1     2300.88     2808.68    262.10 o 
   8   1   1     1877.41     2611.20    255.52 o 
   9   1   1     1054.33     1247.98    204.98 o 
  10   1   1     3463.39     4083.33    334.68 o 
  11   1   1     1567.58     2062.27    292.02 o 
  12   1   1      465.29      866.11    261.74 o 
 -12   2   1     1690.03     2040.22    296.39 o 
 -11   2   1      367.77      404.73    224.28 o 
 -10   2   1     7423.60     6320.08    554.19 o 
  -9   2   1    13398.39    10947.16    711.98 o 
  -8   2   1    21858.05    18151.62   1724.18 o 
  -7   2   1    13236.27    11678.82    778.78 o 
  -6   2   1      986.17      933.96     91.99 o 
  -5   2   1     6236.43     5684.84    230.13 o 
  -4   2   1    31697.14    34034.04   1021.98 o 
  -3   2   1    38582.62    43198.05   1269.10 o 
  -2   2   1     4694.53     5629.95    236.60 o 
  -1   2   1    42415.13    45378.62   1269.96 o 
   0   2   1     5768.21     6503.52    261.15 o 
   1   2   1    74588.19    79615.45   2789.35 o 
   2   2   1   103816.88   107895.69   2881.56 o 
   3   2   1    11464.54    10215.86    256.08 o 
   4   2   1     7054.04     6351.21    373.96 o 
   5   2   1       20.98        3.28     99.90 o 
   6   2   1    18129.93    19085.22   1502.92 o 
   7   2   1    36416.64    39253.21   1917.62 o 
   8   2   1    16103.01    19085.64   1069.43 o 
   9   2   1     4169.78     5135.06    349.66 o 
  10   2   1       24.05      222.25    203.56 o 
  11   2   1     1864.51     2502.04    303.16 o 
  12   2   1     4907.76     6326.78    487.90 o 
 -12   3   1     5891.12     6595.30    444.63 o 
 -11   3   1    10614.15    10094.76    735.44 o 
 -10   3   1     6424.92     6337.83    886.55 o 
  -9   3   1       82.00       20.92    144.99 o 
  -8   3   1      676.36      617.82    161.40 o 
  -7   3   1    13050.51    10527.24   1164.64 o 
  -6   3   1    45763.57    43909.49   2118.53 o 
  -5   3   1    36362.30    35665.75   1161.60 o 
  -4   3   1    22438.22    23393.23    633.28 o 
  -3   3   1      103.18      103.08     39.96 o 
  -2   3   1   179148.61   195015.42   6115.58 o 
  -1   3   1   106633.81   120509.87   4397.36 o 
   0   3   1    28028.47    35116.93   1991.06 o 
   1   3   1     2565.54     3350.63    240.33 o 
   2   3   1     1305.75     1681.52    122.66 o 
   3   3   1     5667.58     5427.49    190.29 o 
   4   3   1    47507.00    45931.72   1349.98 o 
   7   3   1     6158.96     6308.79    617.65 o 
   8   3   1     3120.11     4142.29    363.81 o 
   9   3   1     5903.48     6001.06    404.86 o 
  10   3   1    13658.24    16420.64   1120.93 o 
  11   3   1     5393.69     6887.09    428.56 o 
 -12   4   1      567.82      877.97    252.88 o 
 -11   4   1       50.08      175.27    205.64 o 
 -10   4   1     2985.73     3065.39    526.48 o 
  -9   4   1     4018.42     3546.98    520.41 o 
  -8   4   1     4203.43     4463.88    692.63 o 
  -7   4   1     1508.70     1412.98    179.42 o 
  -6   4   1     1132.62     1138.89    118.80 o 
  -5   4   1       70.36       86.22     60.82 o 
  -4   4   1    19709.58    21523.74    678.73 o 
  -3   4   1    42177.96    45820.71   1293.10 o 
  -2   4   1      382.11      568.48    116.11 o 
  -1   4   1     4720.24     5899.84    203.18 o 
   0   4   1     7952.32     9224.82    247.17 o 
   1   4   1    30610.38    32813.63   1362.16 o 
   2   4   1    45694.00    48234.73   1648.45 o 
   3   4   1    12826.79    12819.91    410.74 o 
   4   4   1     2868.67     2602.88    118.75 o 
   5   4   1        6.67       19.27     65.23 o 
   6   4   1     4214.45     4172.57    346.75 o 
   7   4   1     8504.34     9057.81    954.27 o 
   8   4   1     5034.96     6263.00    673.40 o 
   9   4   1     1017.42     1360.55    230.36 o 
  10   4   1      129.16      360.39    200.69 o 
  11   4   1     1953.25     2322.09    298.31 o 
 -12   5   1       14.23      100.18    266.38 o 
 -11   5   1     1370.30     1469.82    256.49 o 
 -10   5   1     2852.35     2675.80    502.04 o 
  -9   5   1      645.49      480.57    275.13 o 
  -8   5   1     1274.84     1167.46    207.32 o 
  -7   5   1      533.75      222.68    130.48 o 
  -6   5   1        6.20        4.43     66.28 o 
  -5   5   1       26.11       15.86     58.98 o 
  -4   5   1    18418.97    19515.65    644.93 o 
  -3   5   1    21474.45    21583.46   1382.77 o 
  -2   5   1     1230.06     1525.82    111.43 o 
  -1   5   1     1246.42     1319.14    284.61 o 
   0   5   1      164.25       92.85     98.79 o 
   1   5   1     7421.43     8426.59    350.97 o 
   2   5   1     8856.16     8682.94    259.71 o 
   3   5   1      118.76       27.22     44.63 o 
   4   5   1       27.93       10.56     51.09 o 
   5   5   1       33.47       10.85     51.88 o 
   6   5   1        2.50       24.90     73.92 o 
   7   5   1      507.35      494.93    163.66 o 
   8   5   1       29.94       83.52    153.45 o 
   9   5   1     1621.71     2152.10    329.22 o 
  10   5   1     1203.76     1593.85    327.07 o 
  11   5   1       27.43      119.56    206.58 o 
 -11   6   1      591.51      643.53    216.16 o 
 -10   6   1     2568.52     2851.71    535.17 o 
  -9   6   1     5300.25     4727.29    540.39 o 
  -8   6   1    11919.02    10555.25    641.79 o 
  -7   6   1    18644.12    17185.08    889.53 o 
  -6   6   1     3931.15     3766.49    176.88 o 
  -5   6   1      555.37      593.36     63.73 o 
  -4   6   1    13834.79    14050.94    391.60 o 
  -3   6   1    11830.58    12017.09    579.78 o 
  -2   6   1    41263.86    45414.41   1692.33 o 
  -1   6   1    21993.34    24104.29    723.27 o 
   0   6   1      184.54      162.21     59.67 o 
   1   6   1      252.48      333.93     43.34 o 
   2   6   1    29550.05    30664.96    892.89 o 
   3   6   1    36742.45    38223.45   1213.37 o 
   4   6   1     7409.73     6832.63    227.19 o 
   5   6   1       19.38       13.12     67.68 o 
   6   6   1     5546.47     4614.92    317.88 o 
   7   6   1    13736.57    15638.18   1257.55 o 
   8   6   1     2462.32     3301.53    439.52 o 
   9   6   1     5057.65     5520.71    610.40 o 
  10   6   1     1468.59     2079.52    261.27 o 
  11   6   1       17.35       36.19    247.91 o 
 -11   7   1     4126.08     3740.30    848.59 o 
 -10   7   1     2851.74     3237.64    500.79 o 
  -9   7   1      951.02      818.95    196.84 o 
  -8   7   1     2833.72     2996.73    361.64 o 
  -7   7   1    10183.01    10316.25    838.25 o 
  -6   7   1    20371.02    18948.49    564.24 o 
  -5   7   1     9332.13     8552.19    258.82 o 
  -4   7   1     5997.65     6495.33    208.55 o 
  -3   7   1     2166.04     2188.78    164.70 o 
  -2   7   1    40844.32    41397.09   1003.69 o 
  -1   7   1    72614.69    79763.76   2106.12 o 
   0   7   1    10352.18     9861.05    251.47 o 
   1   7   1     8556.85     9794.46    247.30 o 
   2   7   1      111.76      125.19     48.28 o 
   3   7   1    18404.90    18782.61    526.53 o 
   4   7   1    52892.76    54231.78   1592.38 o 
   5   7   1    24580.88    25637.29    779.21 o 
   6   7   1    12727.19    12373.80    576.29 o 
   7   7   1      642.94      524.44    154.69 o 
   8   7   1     2765.12     2828.17    563.38 o 
   9   7   1     4936.98     5550.56    663.58 o 
  10   7   1    11085.73     9416.72   1099.14 o 
  11   7   1     5362.50     5826.25    613.98 o 
 -11   8   1       71.28      304.79    242.72 o 
 -10   8   1     2407.43     2056.74    662.00 o 
  -9   8   1    16385.31    15139.72   1935.11 o 
  -8   8   1    16062.76    16052.08   1718.44 o 
  -7   8   1     4772.04     4959.06    296.01 o 
  -6   8   1      443.85      450.64     91.73 o 
  -5   8   1     5029.31     5387.30    189.35 o 
  -4   8   1    50007.71    49397.25   1192.54 o 
  -3   8   1    79080.25    82396.83   2175.70 o 
  -2   8   1    25208.27    26367.54    719.98 o 
  -1   8   1    11055.70    11582.38    450.34 o 
   0   8   1     9315.87    10412.98    479.59 o 
   1   8   1    28697.67    31407.73    916.54 o 
   2   8   1    84983.38    87421.68   2080.36 o 
   3   8   1    77023.78    77744.43   1861.93 o 
   4   8   1    21654.81    20253.02    709.38 o 
   5   8   1      122.31       97.60     71.27 o 
   6   8   1     4491.63     3806.79    218.29 o 
   7   8   1     9699.62     8171.88    591.98 o 
   8   8   1    17681.04    17343.85   2120.79 o 
   9   8   1    10233.92    10903.62   2251.37 o 
  10   8   1      146.16      311.22    239.61 o 
  11   8   1     1001.44     1020.84    468.34 o 
 -11   9   1     2514.88     2422.41    510.54 o 
 -10   9   1     3616.90     3215.34    756.44 o 
  -9   9   1     1257.77     1388.08    299.07 o 
  -8   9   1     1125.54     1057.67    183.98 o 
  -7   9   1     2463.31     2448.40    209.56 o 
  -6   9   1     8689.15     8779.45    314.80 o 
  -5   9   1     8812.08     9143.56    272.17 o 
  -4   9   1     6304.35     6349.30    205.05 o 
  -3   9   1     1639.67     1567.72    128.69 o 
  -2   9   1      818.75      775.90     75.82 o 
  -1   9   1    16741.60    18787.32    602.12 o 
   0   9   1     2735.27     3735.86    224.09 o 
   1   9   1     1440.29     1598.24    102.38 o 
   2   9   1      598.69      590.94    103.03 o 
   3   9   1     4512.70     4317.76    218.81 o 
   4   9   1    27368.63    26632.76    785.38 o 
   5   9   1     5657.37     5281.94    319.27 o 
   6   9   1      881.53      922.39    125.79 o 
   7   9   1       83.78       63.32    141.65 o 
   8   9   1      715.54      696.28    213.14 o 
   9   9   1     6219.11     5951.62    871.55 o 
  10   9   1     5847.24     5735.84    710.09 o 
  11   9   1     2355.95     1993.72    818.76 o 
 -11  10   1        0.61      128.85    349.54 o 
 -10  10   1        0.88       38.46    180.97 o 
  -9  10   1        0.49        0.48    166.64 o 
  -8  10   1       19.19       29.30    139.61 o 
  -7  10   1      680.42      790.00    154.91 o 
  -6  10   1      522.99      513.14    104.23 o 
  -5  10   1      116.83      104.07     65.87 o 
  -4  10   1     1325.13     1374.10    109.67 o 
  -3  10   1     1204.10     1265.63     89.36 o 
  -2  10   1      160.56      109.66     49.82 o 
  -1  10   1     3464.00     4375.57    193.11 o 
   0  10   1      574.35      598.29     52.86 o 
   1  10   1     5323.82     5088.98    157.77 o 
   2  10   1      764.64     1007.66    108.34 o 
   3  10   1       22.33       36.49     61.76 o 
   4  10   1       65.01       59.19     71.56 o 
   5  10   1       54.64        7.80     71.21 o 
   6  10   1      169.34       49.34     95.81 o 
   7  10   1        1.15        0.86    133.73 o 
   8  10   1       10.54       21.97    164.79 o 
   9  10   1       13.09      260.71    272.49 o 
  10  10   1       58.89      202.61    278.23 o 
  11  10   1       18.97      336.92    411.82 o 
 -11  11   1     1128.19      446.35    411.53 o 
 -10  11   1     2600.56     1783.84    353.08 o 
  -9  11   1      222.05       63.71    218.96 o 
  -8  11   1     1558.97     1592.34    205.17 o 
  -7  11   1     4425.07     4279.94    264.44 o 
  -6  11   1     5807.10     5268.16    289.25 o 
  -5  11   1     8944.26     8320.23    287.95 o 
  -4  11   1     2766.36     2667.55    148.47 o 
  -3  11   1     4096.62     4011.20    224.01 o 
  -2  11   1    13274.67    13539.11    433.30 o 
  -1  11   1     1400.28     1435.08     95.10 o 
   0  11   1     3116.55     3418.55    192.07 o 
   1  11   1    13403.65    14658.15    418.78 o 
   2  11   1     1003.43     1099.03    119.14 o 
   3  11   1     9844.99    10519.42    422.53 o 
   4  11   1    25488.99    25443.46    767.69 o 
   5  11   1     7466.80     7798.72    474.21 o 
   6  11   1     1711.70     1533.77    158.01 o 
   7  11   1      146.21       49.49    139.55 o 
   8  11   1       72.67       55.24    168.09 o 
   9  11   1     3244.57     3634.61    549.25 o 
  10  11   1     3569.96     2849.75    607.11 o 
  11  11   1     1809.67     1759.24   1084.50 o 
 -11  12   1       35.57      195.43    359.87 o 
 -10  12   1     1308.17     1081.11    312.29 o 
  -9  12   1     7600.43     5483.17    767.53 o 
  -8  12   1    10329.92     7537.97   1145.20 o 
  -7  12   1     4802.23     4532.42    309.43 o 
  -6  12   1      106.49      136.42    100.40 o 
  -5  12   1     7266.08     7767.20    268.40 o 
  -4  12   1    35339.86    34297.80    944.57 o 
  -3  12   1    28112.92    28682.10   1050.24 o 
  -2  12   1    18958.75    18789.61    538.63 o 
  -1  12   1     1168.31     1151.51     87.52 o 
   0  12   1      970.58      806.29     66.24 o 
   1  12   1    11991.40    12419.90    340.16 o 
   2  12   1    59248.91    58654.23   1616.87 o 
   3  12   1    85645.43    83104.05   3908.80 o 
   4  12   1    10883.55    10471.38    393.71 o 
   5  12   1      271.00      240.61     89.99 o 
   6  12   1     7364.24     6029.32    280.92 o 
   7  12   1     5097.87     4342.79    358.19 o 
   8  12   1     9684.83     7820.44    467.23 o 
   9  12   1     8134.28     6890.68    565.76 o 
  10  12   1      219.32      316.16    318.69 o 
 -10  13   1     2619.32     2036.46    374.24 o 
  -9  13   1     1204.37      993.84    293.08 o 
  -8  13   1      352.43      276.10    200.09 o 
  -7  13   1     7358.25     6358.27    465.82 o 
  -6  13   1    21415.73    19498.46    656.33 o 
  -5  13   1    27539.37    27372.61    740.32 o 
  -4  13   1     4116.15     4484.27    191.66 o 
  -3  13   1      364.53      418.41     73.74 o 
  -2  13   1    14380.13    14727.80    392.33 o 
  -1  13   1    14717.01    15484.52    456.78 o 
   0  13   1     8480.06     8368.39    425.64 o 
   1  13   1    17850.22    19231.82    635.06 o 
   2  13   1      150.29      297.00     99.07 o 
   3  13   1     9650.18     9375.72    541.74 o 
   4  13   1    28533.62    26323.52    917.03 o 
   5  13   1    20065.96    20561.61   1368.06 o 
   6  13   1     5018.20     4746.67    285.07 o 
   7  13   1      185.01      184.67    152.53 o 
   8  13   1      730.29      579.78    200.02 o 
   9  13   1     4711.33     4119.25    511.11 o 
  10  13   1     7880.78     6682.50   1294.57 o 
 -10  14   1      914.83      602.28    284.99 o 
  -9  14   1     1274.38      901.89    279.39 o 
  -8  14   1     3070.57     2366.80    325.78 o 
  -7  14   1     6233.06     4913.29    304.29 o 
  -6  14   1     2075.23     1869.61    167.73 o 
  -5  14   1     3395.33     3672.58    191.81 o 
  -4  14   1    16390.27    15627.94    458.34 o 
  -3  14   1     6947.37     6783.48    362.70 o 
  -2  14   1     3952.26     4202.45    177.24 o 
  -1  14   1      588.22      719.51     91.64 o 
   0  14   1      104.24       60.36     61.29 o 
   1  14   1     8994.48     9780.91    390.04 o 
   2  14   1    16370.88    16968.64    625.06 o 
   3  14   1    14511.07    14599.44    895.55 o 
   4  14   1     4027.54     3773.87    188.08 o 
   5  14   1       31.70       43.75     87.06 o 
   6  14   1     5448.54     4888.71    317.30 o 
   7  14   1     4442.07     3832.61    316.84 o 
   8  14   1     3047.53     2330.20    261.52 o 
   9  14   1     1451.03     1317.83    339.64 o 
  10  14   1      624.98      518.59    516.28 o 
 -10  15   1      870.24      631.26    291.64 o 
  -9  15   1      124.06        0.14    209.80 o 
  -8  15   1      157.59        4.16    190.85 o 
  -7  15   1      360.32      258.64    144.51 o 
  -6  15   1        1.37       45.35    125.31 o 
  -5  15   1      308.25      378.16    100.28 o 
  -4  15   1     3708.93     3332.28    173.22 o 
  -3  15   1      360.25      361.12     90.82 o 
  -2  15   1      383.81      363.83    113.29 o 
  -1  15   1        0.16        6.17     67.75 o 
   0  15   1       60.15        5.28     74.92 o 
   1  15   1      202.56      137.25     73.64 o 
   2  15   1      517.39      695.50    109.28 o 
   3  15   1       31.97       84.52     85.08 o 
   4  15   1       13.90       25.03     85.23 o 
   5  15   1      307.10      178.52     96.51 o 
   6  15   1       44.91       85.65    112.91 o 
   7  15   1      262.36      139.76    157.10 o 
   8  15   1       59.51        0.72    201.47 o 
   9  15   1      277.09      283.52    308.50 o 
  10  15   1      710.37      281.67    294.26 o 
 -10  16   1     1001.44     1010.51    328.74 o 
  -9  16   1     1373.61     1033.41    285.51 o 
  -8  16   1     1128.97      788.19    255.68 o 
  -7  16   1       65.67      116.35    142.66 o 
  -6  16   1     1293.11     1317.70    181.73 o 
  -5  16   1     2369.40     2480.85    194.92 o 
  -4  16   1     4271.37     4339.02    201.85 o 
  -3  16   1    13109.69    13008.79    637.39 o 
  -2  16   1     7420.34     7681.47    271.02 o 
  -1  16   1     1372.21     1330.47    122.23 o 
   0  16   1     2815.25     2516.58    147.16 o 
   1  16   1     9753.78     9586.28    393.72 o 
   2  16   1    10124.83     9546.35    387.32 o 
   3  16   1     4726.12     4604.14    266.62 o 
   4  16   1     3152.90     2933.22    176.07 o 
   5  16   1      147.04      162.58    103.47 o 
   6  16   1     1061.98     1168.49    156.46 o 
   7  16   1     3041.63     2804.10    338.14 o 
   8  16   1     1680.81     1313.15    290.40 o 
   9  16   1      514.45      504.26    420.57 o 
  10  16   1        3.94      118.65    259.47 o 
  -9  17   1      467.27      150.88    234.00 o 
  -8  17   1      290.95      195.94    217.73 o 
  -7  17   1     8467.72     7651.49    470.31 o 
  -6  17   1    18227.39    16635.84    670.27 o 
  -5  17   1    14992.92    14175.23    508.44 o 
  -4  17   1     6771.96     6509.92    311.65 o 
  -3  17   1      189.33      160.69     84.59 o 
  -2  17   1     6048.91     6296.25    275.80 o 
  -1  17   1    20595.62    20940.38    757.18 o 
   0  17   1    26786.42    26934.72    807.83 o 
   1  17   1    11539.98    12147.79    425.75 o 
   2  17   1        8.58       40.60     93.03 o 
   3  17   1     3203.64     2893.75    178.10 o 
   4  17   1     9052.19     7777.72    305.78 o 
   5  17   1    19504.08    19011.96    923.39 o 
   6  17   1    15787.37    14548.45    605.88 o 
   7  17   1      224.94      334.75    166.96 o 
   8  17   1     1217.54      769.11    357.29 o 
   9  17   1     4102.63     3997.52    456.99 o 
  -9  18   1     3114.20     2580.22    381.88 o 
  -8  18   1     4612.77     3191.50    365.76 o 
  -7  18   1     5564.00     5957.27    886.05 o 
  -6  18   1        4.05      129.83    141.07 o 
  -5  18   1     6290.27     6198.50    369.90 o 
  -4  18   1    11161.88    10695.96    424.40 o 
  -3  18   1     6076.21     5735.10    248.66 o 
  -2  18   1     8923.07     8678.71    363.70 o 
  -1  18   1      938.22     1633.26    153.71 o 
   0  18   1     3992.64     4688.79    254.09 o 
   1  18   1    20743.84    21715.46    748.54 o 
   2  18   1    12889.64    12407.54    460.35 o 
   3  18   1     6896.30     6262.42    395.11 o 
   4  18   1     3805.65     3414.08    223.10 o 
   5  18   1       11.47       90.84    109.78 o 
   6  18   1    12190.23    11140.65    883.82 o 
   7  18   1    10113.76     8853.19    640.46 o 
   8  18   1     5753.55     5267.76    472.55 o 
   9  18   1      893.44      792.10    291.81 o 
  -9  19   1      406.32      416.45    261.93 o 
  -8  19   1       13.64        0.29    208.03 o 
  -7  19   1     2304.48     2237.82    379.25 o 
  -6  19   1     8119.94     7041.51    516.68 o 
  -5  19   1     8145.06     7629.74    335.85 o 
  -4  19   1      154.38      210.60    139.28 o 
  -3  19   1      113.80       21.08    132.30 o 
  -2  19   1     3605.30     3579.95    203.71 o 
  -1  19   1     7893.91     7609.99    346.95 o 
   0  19   1    14156.03    13630.83    529.83 o 
   1  19   1     8998.27     9064.18    389.29 o 
   2  19   1      652.71      578.93    120.35 o 
   3  19   1      459.30      268.84    118.56 o 
   4  19   1     2155.19     1920.40    181.63 o 
   5  19   1    10074.62     9298.58    581.95 o 
   6  19   1     2527.71     2503.92    510.68 o 
   7  19   1      794.33     1161.98    301.55 o 
   8  19   1       22.90      140.16    239.50 o 
   9  19   1      454.73      342.69    307.21 o 
  -8  20   1       40.11       88.93    217.23 o 
  -7  20   1      178.95      283.44    198.05 o 
  -6  20   1      451.27      707.11    319.70 o 
  -5  20   1      286.89      176.85    159.16 o 
  -4  20   1       30.77        3.65    131.98 o 
  -3  20   1      229.01      136.86    153.10 o 
  -2  20   1      282.03      210.26    142.90 o 
  -1  20   1      635.44      925.62    139.48 o 
   0  20   1      413.35      691.85    139.45 o 
   1  20   1      886.85     1139.95    149.06 o 
   2  20   1       83.23       75.19    110.88 o 
   3  20   1        0.18        0.00    106.06 o 
   4  20   1      344.05      136.10    121.81 o 
   5  20   1     1764.20     1817.69    228.80 o 
   6  20   1      694.60      760.82    232.60 o 
   7  20   1       14.78      306.32    301.62 o 
   8  20   1       22.96        0.57    317.11 o 
  -8  21   1      185.21      310.80    365.04 o 
  -7  21   1      923.14     1274.24    277.80 o 
  -6  21   1     4329.76     4346.45    377.61 o 
  -5  21   1     1319.90     1531.41    313.81 o 
  -4  21   1      522.26      467.06    165.03 o 
  -3  21   1        7.79       35.88    145.24 o 
  -2  21   1      320.64      398.70    161.50 o 
  -1  21   1     5179.86     5143.66    284.01 o 
   0  21   1    10008.44    10197.29    491.36 o 
   1  21   1      304.96      518.03    138.47 o 
   2  21   1     1511.81     1461.35    175.62 o 
   3  21   1     1496.59     1244.51    253.21 o 
   4  21   1     1178.08     1315.27    200.36 o 
   5  21   1     2978.41     3073.72    280.18 o 
   6  21   1     2698.14     2913.85    709.27 o 
   7  21   1      360.00      698.23    496.33 o 
   8  21   1      547.70      625.91    409.81 o 
  -8  22   1     3279.29     2832.50    569.66 o 
  -7  22   1     1807.90     2430.44    575.25 o 
  -6  22   1       97.06      272.12    200.79 o 
  -5  22   1     2327.54     2849.97    473.42 o 
  -4  22   1     6886.35     6569.28    371.46 o 
  -3  22   1     8291.04     7282.68    563.47 o 
  -2  22   1     7736.04     7216.42    481.41 o 
  -1  22   1      654.51     1059.77    204.19 o 
   0  22   1     2737.23     3423.83    271.80 o 
   1  22   1    14945.58    14463.43    859.14 o 
   2  22   1     9853.64     8758.92    523.63 o 
   3  22   1     3314.71     3193.38    296.17 o 
   4  22   1     2482.38     2357.60    245.37 o 
   5  22   1       23.87      188.91    172.37 o 
   6  22   1     2247.66     3042.03    443.10 o 
   7  22   1     6480.08     7835.02   1796.50 o 
  -7  23   1     3690.75     4299.53    843.01 o 
  -6  23   1     4003.46     3797.31    646.86 o 
  -5  23   1     5378.57     5868.81    651.47 o 
  -4  23   1     3176.00     3383.47    351.12 o 
  -3  23   1       10.55      187.65    163.59 o 
  -2  23   1     7196.37     6855.58    624.78 o 
  -1  23   1    15725.11    15070.11    639.71 o 
   0  23   1    12130.98    12888.54   1168.50 o 
   1  23   1     5017.70     5438.01    344.63 o 
   2  23   1       13.62      121.15    154.00 o 
   3  23   1     1993.50     1468.43    333.35 o 
   4  23   1     5865.72     5458.61    369.42 o 
   5  23   1     7852.43     7987.44    527.82 o 
   6  23   1     5523.24     6039.58   1267.45 o 
   7  23   1     1172.63     2516.02   1235.02 o 
  -6  24   1      108.28      339.52    310.80 o 
  -5  24   1       16.95      146.25    165.16 o 
  -4  24   1      888.76     1087.13    248.64 o 
  -3  24   1     4753.42     4550.50    337.58 o 
  -2  24   1     2553.88     2540.46    354.06 o 
  -1  24   1      343.91      782.00    186.55 o 
   0  24   1      789.71     1339.59    237.72 o 
   1  24   1     2106.73     2204.53    251.70 o 
   2  24   1     3621.89     3384.90    517.20 o 
   3  24   1     1409.56     1183.88    381.18 o 
   4  24   1      169.18      238.43    184.72 o 
   5  24   1      482.61      850.64    253.98 o 
   6  24   1      922.00     1537.88    450.42 o 
  -6  25   1        4.30      274.75    271.34 o 
  -5  25   1        5.09      226.38    225.42 o 
  -4  25   1      914.44      902.36    212.61 o 
  -3  25   1      133.48      422.13    189.06 o 
  -2  25   1      153.36      424.76    179.58 o 
  -1  25   1       13.98      112.39    164.23 o 
   0  25   1       81.56      192.78    192.74 o 
   1  25   1      251.13      415.74    298.89 o 
   2  25   1       10.32      254.31    265.46 o 
   3  25   1      127.48       94.72    173.59 o 
   4  25   1      130.47      111.35    172.95 o 
   5  25   1        0.13      182.16    198.33 o 
   6  25   1       51.98      450.31    400.91 o 
  -5  26   1      376.06      581.60    236.40 o 
  -4  26   1     1035.83     1024.02    223.37 o 
  -3  26   1     2038.19     1962.66    248.67 o 
  -2  26   1     2035.28     2011.66    263.16 o 
  -1  26   1      503.85      691.55    190.46 o 
   0  26   1       14.02      429.03    293.87 o 
   1  26   1     1444.30     2086.56    567.79 o 
   2  26   1     2209.92     2331.72    692.77 o 
   3  26   1     1940.37     1991.84    334.80 o 
   4  26   1      535.58      738.66    212.40 o 
   5  26   1        9.62      401.82    443.67 o 
  -4  27   1      837.90     1456.52    312.32 o 
  -3  27   1      177.24      812.45    219.50 o 
  -2  27   1     4473.16     4707.01    357.20 o 
  -1  27   1     5355.40     5752.70    474.36 o 
   0  27   1     5084.49     6128.49    550.00 o 
   1  27   1     2471.53     2882.40    467.35 o 
   2  27   1      501.94      759.52    405.36 o 
   3  27   1     1861.12     2061.21    619.31 o 
   4  27   1     4131.16     4728.05    621.44 o 
  -3  28   1     7509.96     7947.20    556.72 o 
  -2  28   1     3593.04     4645.87    434.26 o 
  -1  28   1      210.02      776.62    271.81 o 
   0  28   1      414.48     1410.39    292.28 o 
   1  28   1     2235.76     3058.67    843.29 o 
   2  28   1     5327.36     5349.90   1072.45 o 
   3  28   1     4920.63     5420.90    998.55 o 
   0  29   1     1289.99     1975.31    350.37 o 
 -12   0   2     7441.18     7300.62    632.72 o 
 -11   0   2     8138.42     6719.77   1092.68 o 
 -10   0   2     6401.21     3925.67    446.81 o 
  -9   0   2        0.72       20.46    187.07 o 
  -8   0   2     3249.35     2045.17    296.56 o 
  -7   0   2    17798.20    16283.63    894.13 o 
  -6   0   2    36074.88    34020.77   1624.75 o 
  -5   0   2    11131.33    10731.24    359.00 o 
  -4   0   2      228.84      199.31     58.64 o 
  -3   0   2     7345.53     6781.13    221.61 o 
  -2   0   2    11328.45    11450.01    406.94 o 
  -1   0   2   106396.05   104627.92   7292.77 o 
   0   0   2    22576.92    27184.30   3597.88 o 
   1   0   2     4144.98     7640.88    825.07 o 
   2   0   2     1584.79     1858.78    275.79 o 
   3   0   2    17726.85    17199.03    814.02 o 
   4   0   2    24868.21    25499.23   1234.20 o 
   5   0   2    69814.48    87728.74   4009.28 o 
   6   0   2    34107.52    43057.25   2116.36 o 
   7   0   2     1071.52     1825.64    320.69 o 
   8   0   2     4725.32     5886.85    555.31 o 
   9   0   2     5935.47     7605.85    682.73 o 
  10   0   2     4819.92     6230.65    560.37 o 
  11   0   2     2733.38     4207.27    478.53 o 
 -12   1   2        4.18       78.12    210.09 o 
 -11   1   2     3049.52     2845.13    307.63 o 
 -10   1   2     9212.00     7041.46    398.11 o 
  -9   1   2    14337.61    11937.78    526.10 o 
  -8   1   2     1848.37     1598.63    188.26 o 
  -7   1   2     1769.75     1434.68    161.13 o 
  -6   1   2      553.34      386.05    103.08 o 
  -5   1   2    29249.64    32009.24    876.09 o 
  -4   1   2    22037.87    23213.44    566.97 o 
  -3   1   2    19648.03    19969.65    533.57 o 
  -2   1   2    73816.98    74682.95   2139.27 o 
  -1   1   2      827.16     1231.59    347.82 o 
   0   1   2    66340.26    67747.18   2195.87 o 
   1   1   2    43443.93    42052.55   2224.13 o 
   2   1   2      874.97     1058.17    108.50 o 
   3   1   2      367.16      329.14     60.58 o 
   4   1   2     2049.98     2162.15    131.26 o 
   5   1   2     7342.36     9426.97    339.41 o 
   6   1   2    26448.26    33025.43   1149.92 o 
   7   1   2    35320.12    46784.75   1581.50 o 
   8   1   2     6287.55     8021.32    429.31 o 
   9   1   2       65.03      168.03    193.59 o 
  10   1   2     1074.29     1551.26    260.47 o 
  11   1   2     4328.58     6024.30    419.12 o 
 -12   2   2     1046.09      705.43    242.46 o 
 -11   2   2     1914.44     1741.59    260.88 o 
 -10   2   2      878.35      564.60    200.73 o 
  -9   2   2       34.40       24.96    142.85 o 
  -8   2   2      445.05      196.39    135.98 o 
  -7   2   2      790.43      660.50    136.62 o 
  -6   2   2       72.60       28.35     56.28 o 
  -5   2   2     3667.50     3542.87    167.74 o 
  -4   2   2    19844.15    22377.20    674.15 o 
  -3   2   2     8395.77     8806.87    229.35 o 
  -2   2   2    20101.90    23301.31    774.07 o 
  -1   2   2     8674.69     8573.70    286.74 o 
   0   2   2     7517.83     6209.32    235.69 o 
   1   2   2     1787.44     2082.33    178.58 o 
   2   2   2      883.91      956.50     87.43 o 
   3   2   2     1638.21     1608.20    123.41 o 
   4   2   2     1476.51     1119.24    106.61 o 
   5   2   2     1362.79     1634.22    122.62 o 
   6   2   2     4972.75     6363.60    341.27 o 
   7   2   2      108.83      237.03    145.60 o 
   8   2   2      332.28      458.68    187.65 o 
   9   2   2      890.44     1238.70    231.84 o 
  10   2   2      564.52      717.42    226.82 o 
  11   2   2      291.52      550.97    244.57 o 
 -12   3   2        1.50      139.55    242.31 o 
 -11   3   2     1207.31      942.05    243.34 o 
 -10   3   2      941.01      495.94    181.37 o 
  -9   3   2     2547.00     2019.72    230.92 o 
  -8   3   2     3668.42     2921.54    230.60 o 
  -7   3   2    14948.79    13216.50    634.38 o 
  -6   3   2      185.09       75.31     65.09 o 
  -5   3   2     8524.00     8783.76    280.59 o 
  -4   3   2    13103.64    14590.45    422.24 o 
  -3   3   2      588.89      730.46     51.18 o 
  -2   3   2     1481.12     1423.26    106.98 o 
  -1   3   2     8285.58     7516.50    335.78 o 
   0   3   2      161.65      187.77     31.25 o 
   1   3   2    20535.63    19024.78    482.85 o 
   2   3   2    11887.56    10730.08    355.86 o 
   3   3   2     4377.90     3982.33    246.35 o 
   4   3   2       78.01       17.87     65.95 o 
   5   3   2      997.99     1066.81    111.29 o 
   6   3   2     2589.62     3390.44    310.58 o 
   7   3   2     3990.63     4724.98    317.34 o 
   8   3   2     2067.14     2761.01    276.35 o 
   9   3   2      261.97      228.47    177.44 o 
  10   3   2       54.74      163.23    205.50 o 
  11   3   2      167.04      506.70    282.73 o 
 -12   4   2     4301.72     3482.46    378.03 o 
 -11   4   2     3528.14     2818.65    301.01 o 
 -10   4   2      488.30      386.57    189.23 o 
  -9   4   2      213.39      118.00    153.40 o 
  -8   4   2     1316.52     1023.21    169.64 o 
  -7   4   2    10464.71     9421.74    599.09 o 
  -6   4   2    19209.08    18653.09    535.84 o 
  -5   4   2    13427.68    14628.14    505.22 o 
  -4   4   2     1924.35     1836.69     95.81 o 
  -3   4   2    14575.54    14844.05    494.03 o 
  -2   4   2    19056.18    19990.16    758.38 o 
  -1   4   2    43065.03    44524.55   1566.39 o 
   0   4   2    83000.80    88118.80   1715.18 o 
   1   4   2     8679.05     8871.75    224.14 o 
   2   4   2     7101.90     6995.81    232.01 o 
   3   4   2    29716.63    31446.33    871.83 o 
   4   4   2    26651.18    26615.54    802.61 o 
   5   4   2    25803.65    27115.32    863.71 o 
   6   4   2    11706.86    13183.20    719.30 o 
   7   4   2        0.95      135.54    161.60 o 
   8   4   2     3290.71     3394.05    336.43 o 
   9   4   2     5037.73     6452.44    474.37 o 
  10   4   2     4553.77     6096.60    529.63 o 
  11   4   2     2138.15     2637.67    386.60 o 
 -12   5   2       92.79      253.94    277.96 o 
 -11   5   2     2386.97     1744.33    444.63 o 
 -10   5   2    10434.53     8326.14    625.85 o 
  -9   5   2    25792.52    20704.03   1279.36 o 
  -8   5   2    12177.42    11125.61   1619.24 o 
  -7   5   2     3513.95     3107.54    222.29 o 
  -6   5   2      718.97      687.42     91.79 o 
  -5   5   2    32653.90    31456.90    887.58 o 
  -4   5   2    40201.70    40190.22   1069.56 o 
  -3   5   2    48452.78    51344.12   1356.13 o 
  -2   5   2    51097.67    55057.61   2068.67 o 
  -1   5   2     1695.83     1767.13    240.42 o 
   0   5   2    28665.22    30362.96   1087.35 o 
   1   5   2    77127.45    81309.05   2631.10 o 
   2   5   2    72848.84    74959.77   2361.71 o 
   3   5   2    31366.73    30334.01    725.48 o 
   4   5   2      649.13      426.66     74.37 o 
   5   5   2     5114.61     5046.56    237.21 o 
   6   5   2    22022.05    21889.43   1053.24 o 
   7   5   2    34721.34    36724.07   1503.40 o 
   8   5   2    11119.18    12639.97    660.62 o 
   9   5   2     2681.15     3226.24    353.17 o 
  10   5   2      733.93     1012.62    287.66 o 
  11   5   2     4448.30     5591.97    474.61 o 
 -12   6   2     3538.05     2430.13    772.12 o 
 -11   6   2     6086.16     5072.17    652.09 o 
 -10   6   2     4913.58     4668.62    589.50 o 
  -9   6   2      127.46      150.69    153.21 o 
  -8   6   2    10922.59     9927.40    836.40 o 
  -7   6   2    13335.86    15112.28   1994.66 o 
  -6   6   2    13921.56    14271.35    561.32 o 
  -5   6   2    10154.18     9496.74    319.40 o 
  -4   6   2    18185.40    18234.22    501.91 o 
  -3   6   2     7628.96     8156.06    213.73 o 
  -2   6   2    29280.76    32637.15   1083.47 o 
  -1   6   2    52857.30    57239.12   2120.44 o 
   0   6   2      518.72      639.00    122.62 o 
   1   6   2    14539.85    16229.17    503.15 o 
   2   6   2     1807.07     1853.23     93.04 o 
   3   6   2    20201.78    20231.73    540.03 o 
   4   6   2    26516.73    25374.55    688.19 o 
   5   6   2    18544.22    19099.14    607.71 o 
   6   6   2     6570.45     5719.22    372.79 o 
   7   6   2       11.53       36.33    144.56 o 
   8   6   2     3824.44     4132.67    363.89 o 
   9   6   2    12921.79    14576.90    750.66 o 
  10   6   2    10317.61    12074.20    679.58 o 
  11   6   2     1559.65     2383.05    357.36 o 
 -11   7   2       11.43      125.56    246.91 o 
 -10   7   2     1148.21      730.06    272.73 o 
  -9   7   2     1876.58     1802.39    216.68 o 
  -8   7   2      165.83      148.33    132.33 o 
  -7   7   2     1031.85     1087.98    152.50 o 
  -6   7   2        2.97       17.72     72.92 o 
  -5   7   2     1288.49     1453.45    109.76 o 
  -4   7   2     4078.48     4431.47    160.19 o 
  -3   7   2    12781.27    13111.90    440.49 o 
  -2   7   2      495.86      554.59     39.58 o 
  -1   7   2      194.48      107.97     56.85 o 
   0   7   2    51843.06    54805.09   1295.28 o 
   1   7   2     2872.61     3346.65     97.13 o 
   2   7   2    10082.50    11276.27    432.04 o 
   3   7   2     2503.52     2282.97    156.42 o 
   4   7   2     2645.49     2196.30    139.34 o 
   5   7   2       37.50       30.38     73.68 o 
   6   7   2      106.56       77.49     94.40 o 
   7   7   2     2530.29     2426.74    276.58 o 
   8   7   2     1410.25     1413.13    367.70 o 
   9   7   2       71.87      125.32    215.31 o 
  10   7   2      715.87      723.61    340.84 o 
  11   7   2      441.09      535.03    276.23 o 
 -11   8   2       79.65      209.17    243.22 o 
 -10   8   2      234.72      204.60    201.50 o 
  -9   8   2        3.94       71.30    159.22 o 
  -8   8   2      503.58      672.79    161.97 o 
  -7   8   2     2825.72     2534.32    229.14 o 
  -6   8   2     1035.07     1007.72    108.77 o 
  -5   8   2      332.23      360.34     63.70 o 
  -4   8   2     2436.35     2107.78    113.07 o 
  -3   8   2      202.84      160.98     47.21 o 
  -2   8   2       97.63      108.46     41.33 o 
  -1   8   2     6721.16     6912.11    266.48 o 
   0   8   2     4121.48     5258.22    291.97 o 
   1   8   2       39.78       18.20     44.09 o 
   2   8   2     1860.67     1910.73    103.75 o 
   3   8   2     2026.97     1998.99    114.94 o 
   4   8   2     3370.43     3024.32    168.88 o 
   5   8   2     2433.43     2196.99    141.53 o 
   6   8   2      197.34      171.97    103.36 o 
   7   8   2      197.72      101.19    153.41 o 
   8   8   2       17.25       76.62    216.69 o 
   9   8   2      213.44      254.92    231.91 o 
  10   8   2      934.28     1001.63    466.92 o 
  11   8   2      279.92      541.30    278.01 o 
 -11   9   2       77.58       13.14    249.41 o 
 -10   9   2     1674.61     1683.47    367.58 o 
  -9   9   2    11676.07    10036.16    786.92 o 
  -8   9   2    10244.68     9835.29    611.07 o 
  -7   9   2     3254.60     3236.51    232.58 o 
  -6   9   2     1896.02     1948.27    145.42 o 
  -5   9   2    11693.47    10799.66    312.02 o 
  -4   9   2    25157.50    25660.91    717.54 o 
  -3   9   2    48906.70    45827.21   2890.53 o 
  -2   9   2    22122.40    21985.80    671.99 o 
  -1   9   2      151.16      240.25     74.96 o 
   0   9   2     5541.20     5055.72    143.22 o 
   1   9   2    30920.48    32290.55    746.48 o 
   2   9   2    44735.98    46692.52   1755.02 o 
   3   9   2    31335.53    31056.78   1045.22 o 
   4   9   2       37.24       66.73     73.15 o 
   5   9   2     6507.91     6538.92    261.22 o 
   6   9   2     9255.91     9630.87    387.83 o 
   7   9   2     8686.13     7889.86    450.30 o 
   8   9   2    12526.35    11365.35    608.40 o 
   9   9   2     4401.01     4420.23    395.91 o 
  10   9   2       11.64      356.13    239.80 o 
  11   9   2     2308.83     3119.71    399.02 o 
 -11  10   2     3870.61     2319.28    407.98 o 
 -10  10   2     4545.05     3542.41    407.26 o 
  -9  10   2      656.65      681.71    205.46 o 
  -8  10   2     8778.11     8249.06    439.58 o 
  -7  10   2    23504.82    23805.72   1542.80 o 
  -6  10   2    26836.94    27463.65    791.14 o 
  -5  10   2    20639.32    21001.90    539.03 o 
  -4  10   2      104.39      104.66     57.10 o 
  -3  10   2     6280.00     6026.90    212.15 o 
  -2  10   2    11694.35    11057.42    364.87 o 
  -1  10   2    19343.97    21006.08    681.89 o 
   0  10   2     8881.69     9504.64    269.38 o 
   1  10   2     4383.27     4311.76    169.49 o 
   2  10   2     2806.92     2524.16    150.94 o 
   3  10   2    37614.28    36671.59   1196.46 o 
   4  10   2    43532.54    42995.61   1174.48 o 
   5  10   2    18228.17    18519.41    622.47 o 
   6  10   2      377.68      328.09    112.60 o 
   7  10   2     1162.84     1234.07    209.38 o 
   8  10   2     3902.54     3373.50    334.23 o 
   9  10   2    16976.66    16676.90    912.33 o 
  10  10   2    12586.01    13405.39   1229.28 o 
  11  10   2     2923.21     3207.86    453.41 o 
 -11  11   2       23.92       43.90    236.46 o 
 -10  11   2      874.71      489.29    265.72 o 
  -9  11   2     6725.02     5389.90    464.79 o 
  -8  11   2    11821.78    10860.22    663.45 o 
  -7  11   2     2238.87     2363.09    213.28 o 
  -6  11   2      773.31      841.06    115.07 o 
  -5  11   2    20790.30    20789.35    536.29 o 
  -4  11   2    21158.62    21525.16    659.64 o 
  -3  11   2    18867.75    17533.20    694.18 o 
  -2  11   2    12777.76    13473.80    423.48 o 
  -1  11   2     3174.07     3403.77    174.83 o 
   0  11   2     4131.51     4498.02    251.73 o 
   1  11   2    11702.33    12191.60    422.41 o 
   2  11   2    60251.15    62844.34   1863.92 o 
   3  11   2    32558.06    30637.93    847.30 o 
   4  11   2     1383.66     1220.94    117.64 o 
   5  11   2     1705.17     1877.28    139.02 o 
   6  11   2     7401.14     7248.53    329.17 o 
   7  11   2     7227.05     6803.44    420.08 o 
   8  11   2     5859.28     5385.09    494.69 o 
   9  11   2     5386.45     5155.84    534.79 o 
  10  11   2        6.28      235.13    295.26 o 
 -11  12   2      270.56      152.13    266.81 o 
 -10  12   2       92.37        2.70    229.46 o 
  -9  12   2      553.49      490.54    245.27 o 
  -8  12   2      590.81      508.78    213.02 o 
  -7  12   2     2937.24     2848.66    301.62 o 
  -6  12   2     2593.90     2418.77    183.74 o 
  -5  12   2     1058.31     1296.36    110.49 o 
  -4  12   2      176.79      212.11     71.79 o 
  -3  12   2     1316.88     1202.38    102.84 o 
  -2  12   2     1440.16     1355.73    117.98 o 
  -1  12   2     1969.40     2273.11    146.10 o 
   0  12   2      744.45      733.85    106.39 o 
   1  12   2     2189.43     2652.71    134.25 o 
   2  12   2     8699.30     8281.23    274.09 o 
   3  12   2     5629.30     5374.57    308.94 o 
   4  12   2     3484.12     3773.94    186.75 o 
   5  12   2     2516.80     2655.05    163.38 o 
   6  12   2       15.37       35.80    104.17 o 
   7  12   2     1703.67     1814.62    239.63 o 
   8  12   2     1486.03     1329.87    253.46 o 
   9  12   2      728.22      725.60    341.30 o 
  10  12   2     1337.09     1242.14    514.60 o 
 -10  13   2      407.61      207.27    251.82 o 
  -9  13   2     1738.15     1524.22    296.61 o 
  -8  13   2       72.77       58.81    182.46 o 
  -7  13   2     1030.67     1046.50    167.67 o 
  -6  13   2     1376.08     1523.97    173.19 o 
  -5  13   2     2992.56     3173.93    170.41 o 
  -4  13   2     2785.28     2902.49    151.58 o 
  -3  13   2     3235.30     2847.91    185.86 o 
  -2  13   2       61.10       67.27     61.52 o 
  -1  13   2    10042.42     9389.26    335.98 o 
   0  13   2     1931.39     1975.51    171.56 o 
   1  13   2     4387.72     4698.38    218.77 o 
   2  13   2     8506.70     8429.67    275.78 o 
   3  13   2     7828.62     7893.14    312.21 o 
   4  13   2      193.09       81.96     86.56 o 
   5  13   2     3354.21     3276.20    191.23 o 
   6  13   2      418.60      301.61    123.20 o 
   7  13   2      130.05       74.86    159.59 o 
   8  13   2     3019.28     2876.05    308.55 o 
   9  13   2      290.49      346.60    219.29 o 
  10  13   2      188.65      625.05    440.80 o 
 -10  14   2     3305.14     2301.28    380.71 o 
  -9  14   2       12.05       61.48    229.41 o 
  -8  14   2     3540.00     3019.34    362.36 o 
  -7  14   2    10280.22     9099.60    425.87 o 
  -6  14   2    12886.09    12421.28    525.98 o 
  -5  14   2    13324.46    13608.06    478.12 o 
  -4  14   2     3461.29     3305.07    179.21 o 
  -3  14   2      165.04      209.80     74.42 o 
  -2  14   2     7617.37     7608.24    296.20 o 
  -1  14   2    18668.28    19114.42    615.88 o 
   0  14   2    14207.81    14118.59    492.71 o 
   1  14   2     3568.77     3729.32    195.46 o 
   2  14   2      401.35      386.65     89.96 o 
   3  14   2    10128.35     9725.64    381.41 o 
   4  14   2    16266.96    15312.70    472.79 o 
   5  14   2     5598.76     5072.55    229.34 o 
   6  14   2     2035.10     2198.26    194.98 o 
   7  14   2        0.26       56.14    161.74 o 
   8  14   2      867.05      866.26    224.71 o 
   9  14   2     5598.24     4589.65    960.67 o 
  10  14   2     6252.77     5482.70   1311.65 o 
 -10  15   2     4086.92     2675.76    393.92 o 
  -9  15   2     5371.13     3948.20    419.11 o 
  -8  15   2     6902.55     6240.75    492.42 o 
  -7  15   2      728.81      722.65    161.77 o 
  -6  15   2     1984.03     2125.91    221.75 o 
  -5  15   2    14204.33    14452.20    497.59 o 
  -4  15   2    18680.64    18688.21    564.24 o 
  -3  15   2    20111.31    19522.49    741.35 o 
  -2  15   2     9935.97     9883.58    321.65 o 
  -1  15   2      252.08      367.22    102.60 o 
   0  15   2    12424.06    13147.67    428.21 o 
   1  15   2    41095.34    42489.14   1092.52 o 
   2  15   2    42175.68    39956.78   1491.69 o 
   3  15   2    15265.47    13730.50    491.35 o 
   4  15   2      218.70      209.31     99.22 o 
   5  15   2     1292.74     1408.66    140.87 o 
   6  15   2    12833.78    12850.90    488.80 o 
   7  15   2    14777.39    13662.73    660.95 o 
   8  15   2     6141.63     5487.57    398.32 o 
   9  15   2      952.76      832.50    418.56 o 
  10  15   2       51.06      464.91    410.96 o 
 -10  16   2     1017.64      722.64    286.89 o 
  -9  16   2       77.19       26.86    214.96 o 
  -8  16   2     1864.32     1613.67    287.82 o 
  -7  16   2    11337.29    10348.71    483.11 o 
  -6  16   2    14254.65    13712.98    571.12 o 
  -5  16   2    10379.64    10498.28    389.09 o 
  -4  16   2     1251.20     1148.37    148.74 o 
  -3  16   2     1276.32     1331.08    114.34 o 
  -2  16   2     9012.99     9136.04    283.06 o 
  -1  16   2    22446.80    23856.69    689.42 o 
   0  16   2    23857.86    25424.00    813.10 o 
   1  16   2     3018.23     3654.82    317.33 o 
   2  16   2     2626.08     2442.98    195.40 o 
   3  16   2    11677.74    11697.49    631.72 o 
   4  16   2     5315.99     5247.72    244.23 o 
   5  16   2    16868.52    16569.96    539.78 o 
   6  16   2     6003.10     5891.47    310.81 o 
   7  16   2      124.62      181.65    171.88 o 
   8  16   2     2549.36     2277.77    524.60 o 
   9  16   2     3331.60     3202.19    789.49 o 
  -9  17   2      611.57      156.29    238.99 o 
  -8  17   2     2976.29     2434.10    343.45 o 
  -7  17   2     2916.54     2837.31    256.30 o 
  -6  17   2        1.62       58.76    139.10 o 
  -5  17   2     1609.66     1604.38    168.94 o 
  -4  17   2     1276.56     1176.71    142.79 o 
  -3  17   2      169.03       57.03    100.18 o 
  -2  17   2     1860.39     2097.92    139.33 o 
  -1  17   2     2571.24     2622.00    160.41 o 
   0  17   2      322.23      634.88    202.45 o 
   1  17   2     1519.60     1496.08    167.08 o 
   2  17   2     3706.21     3471.42    213.42 o 
   3  17   2      288.08      132.21    105.89 o 
   4  17   2      799.18      818.21    129.82 o 
   5  17   2       27.44      140.18    108.60 o 
   6  17   2     2003.25     1986.27    201.83 o 
   7  17   2      800.68      667.48    186.22 o 
   8  17   2      838.06     1004.13    365.04 o 
   9  17   2      416.74      504.92    374.65 o 
  -9  18   2      243.04      186.62    236.19 o 
  -8  18   2      194.55       28.72    204.37 o 
  -7  18   2      154.48      229.48    156.55 o 
  -6  18   2      934.61      944.35    183.25 o 
  -5  18   2      514.82      613.65    139.44 o 
  -4  18   2     3870.65     3895.48    232.00 o 
  -3  18   2       18.91       48.66    102.88 o 
  -2  18   2      933.75      961.28    120.42 o 
  -1  18   2      851.17      833.05    171.40 o 
   0  18   2       29.87       68.28     99.94 o 
   1  18   2     1005.89     1094.27    137.00 o 
   2  18   2       18.97       24.76    103.57 o 
   3  18   2      153.96       79.85    112.12 o 
   4  18   2      138.16       81.31    115.36 o 
   5  18   2     1259.85     1107.42    160.78 o 
   6  18   2     1986.21     2160.98    215.81 o 
   7  18   2      190.19       76.05    223.73 o 
   8  18   2     1499.72     1470.54    321.12 o 
   9  18   2      909.05      705.32    332.32 o 
  -9  19   2     2574.54     2413.71    361.59 o 
  -8  19   2     1218.93     1147.49    275.27 o 
  -7  19   2      207.76      328.53    168.44 o 
  -6  19   2      804.26      920.45    185.95 o 
  -5  19   2     7396.44     7329.02    359.69 o 
  -4  19   2     8622.53     8595.68    363.27 o 
  -3  19   2     8748.57     8130.43    638.55 o 
  -2  19   2     3366.88     3009.05    334.88 o 
  -1  19   2      123.43      298.20    140.35 o 
   0  19   2     8892.83     9412.98    440.53 o 
   1  19   2    11609.40    11650.48    462.72 o 
   2  19   2     6051.10     5448.34    366.17 o 
   3  19   2      724.22      523.58    134.56 o 
   4  19   2     1064.72      877.58    173.64 o 
   5  19   2      571.15      549.67    145.20 o 
   6  19   2     5173.50     5210.78    659.34 o 
   7  19   2     8158.02     7257.18    743.57 o 
   8  19   2     3041.65     3174.52    537.66 o 
  -8  20   2      971.63      945.04    281.05 o 
  -7  20   2     5148.50     5003.33    333.29 o 
  -6  20   2    11540.31    11201.04    938.43 o 
  -5  20   2     5569.21     6017.51    703.57 o 
  -4  20   2      195.66      257.33    161.75 o 
  -3  20   2     1889.72     1928.96    230.99 o 
  -2  20   2     7143.73     6739.55    387.92 o 
  -1  20   2    21850.12    21035.52    794.36 o 
   0  20   2    19846.57    20913.04   1000.30 o 
   1  20   2     1090.45     1416.07    163.30 o 
   2  20   2     1986.61     1673.74    175.37 o 
   3  20   2     6256.61     5459.17    359.73 o 
   4  20   2     8596.44     7949.22    363.22 o 
   5  20   2    12157.69    11847.32    723.44 o 
   6  20   2     6416.74     6815.51    731.80 o 
   7  20   2      244.28      605.23    340.50 o 
   8  20   2     2419.79     2060.81    488.16 o 
  -8  21   2     2540.04     2443.65    505.09 o 
  -7  21   2      484.17      504.22    215.35 o 
  -6  21   2       97.10      263.79    200.03 o 
  -5  21   2     2619.25     3190.68    641.83 o 
  -4  21   2     6817.49     6184.57    379.57 o 
  -3  21   2     5174.29     4515.83    315.94 o 
  -2  21   2     3818.29     3455.66    299.77 o 
  -1  21   2        3.81      302.47    164.59 o 
   0  21   2     2670.21     3593.00    475.79 o 
   1  21   2     4867.05     4690.62    372.63 o 
   2  21   2     4278.33     4174.75    314.19 o 
   3  21   2      830.14      640.73    177.94 o 
   4  21   2      355.50      294.43    140.16 o 
   5  21   2     1995.91     2283.88    294.43 o 
   6  21   2     5403.38     5158.99    681.58 o 
   7  21   2     6322.05     6364.87   1114.92 o 
   8  21   2     1875.99     1399.32    447.12 o 
  -8  22   2      358.51      476.10    361.88 o 
  -7  22   2      349.76      418.87    217.86 o 
  -6  22   2       32.38       37.73    200.45 o 
  -5  22   2     1334.53     1471.94    243.92 o 
  -4  22   2      273.73      323.71    169.36 o 
  -3  22   2        4.53      105.58    150.56 o 
  -2  22   2     3634.78     3271.69    421.52 o 
  -1  22   2     2634.01     2787.35    269.03 o 
   0  22   2      507.71      964.19    207.33 o 
   1  22   2      454.01      462.27    140.76 o 
   2  22   2      156.46       98.89    123.29 o 
   3  22   2      707.71      523.02    146.90 o 
   4  22   2      866.09      593.16    225.12 o 
   5  22   2     1579.61     1660.99    232.34 o 
   6  22   2      917.59     1447.48    438.51 o 
   7  22   2      209.47      362.13    378.24 o 
  -7  23   2      561.02      780.70    238.00 o 
  -6  23   2       34.56      130.14    200.34 o 
  -5  23   2     1463.80     1587.36    350.61 o 
  -4  23   2      733.38      757.07    192.68 o 
  -3  23   2      424.75      661.08    183.60 o 
  -2  23   2      449.02      543.11    188.33 o 
  -1  23   2      653.39      803.77    189.95 o 
   0  23   2      310.16      400.58    201.70 o 
   1  23   2     2828.20     2867.23    282.86 o 
   2  23   2      829.14      652.01    183.26 o 
   3  23   2      202.78      237.23    169.51 o 
   4  23   2     1265.81     1178.98    248.19 o 
   5  23   2       12.56      199.76    213.94 o 
   6  23   2      300.61      812.46    524.60 o 
   7  23   2     1057.54     2279.38   1095.55 o 
  -6  24   2     2451.91     2429.11    318.43 o 
  -5  24   2     1331.01     1790.90    374.84 o 
  -4  24   2        7.86      176.92    211.55 o 
  -3  24   2     1993.55     2540.41    359.80 o 
  -2  24   2     8723.29     8623.49    456.24 o 
  -1  24   2     7483.85     7834.38    442.02 o 
   0  24   2     5000.79     5923.12    609.62 o 
   1  24   2       71.83      167.53    181.98 o 
   2  24   2      811.14      611.63    270.69 o 
   3  24   2     2195.16     1889.92    398.79 o 
   4  24   2     4552.97     4864.82    578.66 o 
   5  24   2     5810.85     6312.04    827.37 o 
   6  24   2     2476.67     3472.72   1004.58 o 
  -6  25   2       94.03      382.56    286.69 o 
  -5  25   2      970.18     1122.48    275.50 o 
  -4  25   2     6992.99     7887.41    524.57 o 
  -3  25   2    11471.93    10379.16    805.26 o 
  -2  25   2     3169.61     3824.98    377.74 o 
  -1  25   2      126.13      628.33    210.87 o 
   0  25   2     1773.18     2418.99    271.23 o 
   1  25   2     3789.31     4195.24    477.86 o 
   2  25   2     5039.18     4308.61   1297.73 o 
   3  25   2     3243.87     3483.22   1443.66 o 
   4  25   2      654.63      831.59    239.71 o 
   5  25   2     1117.72     1827.46    474.81 o 
  -5  26   2      936.16     1293.94    295.73 o 
  -4  26   2      915.83     1601.42    278.54 o 
  -3  26   2     1596.64     1765.06    250.84 o 
  -2  26   2     6929.91     6708.21    419.69 o 
  -1  26   2     5568.90     5744.99    477.46 o 
   0  26   2     1887.60     2180.28    322.23 o 
   1  26   2      337.50      620.48    383.84 o 
   2  26   2       63.87      357.72    354.13 o 
   3  26   2     2298.17     2350.31   1120.23 o 
   4  26   2     5959.40     6560.80    532.49 o 
   5  26   2     4219.26     4958.89   1103.87 o 
  -4  27   2      790.31     1389.62    438.51 o 
  -3  27   2     1499.65     1915.97    285.50 o 
  -2  27   2      464.38     1130.82    292.85 o 
  -1  27   2      116.11      898.83    256.03 o 
   0  27   2      745.93     1309.60    398.33 o 
   1  27   2      236.81      462.63    459.31 o 
   2  27   2      260.13      550.15    481.12 o 
   3  27   2      502.50     1096.94    589.17 o 
   4  27   2      162.91      975.71    645.99 o 
  -3  28   2      562.21     1307.84    306.98 o 
  -2  28   2      570.46     1136.26    234.76 o 
  -1  28   2      178.36      863.69    486.72 o 
   0  28   2      446.57      761.08    416.98 o 
   1  28   2      731.34      899.67    412.97 o 
   2  28   2        7.35      385.46    403.50 o 
 -12   1   3     2622.12     2038.38    294.54 o 
 -11   1   3      954.89      556.59    244.68 o 
 -10   1   3      114.79       84.05    165.42 o 
  -9   1   3     2186.07     1723.95    211.66 o 
  -8   1   3      122.23      133.24    114.30 o 
  -7   1   3     7801.94     8066.59    335.97 o 
  -6   1   3    20623.75    21215.16    522.64 o 
  -5   1   3     7601.86     8279.85    285.85 o 
  -4   1   3     1492.20     1565.66     66.38 o 
  -3   1   3    52868.57    57034.43   1531.40 o 
  -2   1   3    42906.26    46627.64   1563.24 o 
  -1   1   3    19921.08    20736.87    657.82 o 
   0   1   3    24776.49    21783.06    643.56 o 
   1   1   3     1555.69     1056.86    223.41 o 
   2   1   3       90.62      147.73     85.06 o 
   3   1   3     5735.18     5923.89    463.23 o 
   4   1   3    20393.84    22731.11    750.80 o 
   5   1   3    15525.44    18109.03    600.80 o 
   6   1   3     3598.73     5354.91    327.81 o 
   7   1   3       32.22      178.32    174.45 o 
   8   1   3     3077.31     4502.10    341.05 o 
   9   1   3     1412.41     1834.17    312.63 o 
  10   1   3     1178.41     1871.97    340.96 o 
  11   1   3      934.66     1430.83    449.60 o 
 -12   2   3      699.08      461.53    245.66 o 
 -11   2   3    11245.97     8560.91    462.64 o 
 -10   2   3    13486.66     9670.75    476.25 o 
  -9   2   3    10621.04     9004.66    430.97 o 
  -8   2   3     4042.89     3471.76    236.66 o 
  -7   2   3     5847.46     6029.19    287.93 o 
  -6   2   3     3837.50     3751.03    165.98 o 
  -5   2   3    38218.18    38928.85    926.00 o 
  -4   2   3    49772.49    48557.36   1275.02 o 
  -3   2   3    32844.82    34725.72    965.16 o 
  -2   2   3      126.08       36.58     32.92 o 
  -1   2   3    20370.21    18919.49    653.34 o 
   0   2   3     2764.01     2328.42    212.23 o 
   1   2   3    78917.21    75913.37   2723.32 o 
   2   2   3     2284.05     2585.48    161.88 o 
   3   2   3      146.88      160.87     71.85 o 
   4   2   3      169.74      214.14     85.86 o 
   5   2   3    39436.27    49094.63   2031.80 o 
   6   2   3    43886.88    56835.78   3953.74 o 
   7   2   3    25297.02    32628.96   1762.61 o 
   8   2   3     3358.34     4787.59    409.53 o 
   9   2   3     1404.78     1944.42    319.49 o 
  10   2   3     1457.99     2582.50    363.85 o 
  11   2   3     6204.70     8967.02    768.06 o 
 -12   3   3     5890.45     3961.79    399.57 o 
 -11   3   3     4659.53     3492.06    317.21 o 
 -10   3   3      686.23      294.42    179.32 o 
  -9   3   3     3286.08     2580.25    240.83 o 
  -8   3   3     6754.71     6279.94    325.04 o 
  -7   3   3    21883.36    20728.43    744.34 o 
  -6   3   3    18703.02    18798.21    554.18 o 
  -5   3   3    11752.53    12057.46    341.36 o 
  -4   3   3     2453.15     2736.24    117.53 o 
  -3   3   3    34501.66    37240.90   1092.94 o 
  -2   3   3    41747.70    42113.84   1436.70 o 
  -1   3   3    54164.02    51885.91   2177.55 o 
   0   3   3   143433.58   153580.02  11551.28 o 
   1   3   3     1311.80     1243.27    123.57 o 
   2   3   3     1859.02     1666.78    139.84 o 
   3   3   3    20031.76    19416.40    594.99 o 
   4   3   3    36034.75    39555.70   1230.04 o 
   5   3   3    26088.15    30735.15   1338.42 o 
   6   3   3     9614.32    13749.25    858.04 o 
   7   3   3     1592.12     2186.28    290.14 o 
   8   3   3     8574.07    11800.16    640.52 o 
   9   3   3     6459.83     8683.67    553.32 o 
  10   3   3     3340.28     4576.53    419.39 o 
  11   3   3     1261.43     2747.67    364.74 o 
 -12   4   3      211.91      184.33    277.17 o 
 -11   4   3     1690.38     1335.81    367.65 o 
 -10   4   3     3058.94     2341.08    247.89 o 
  -9   4   3     5155.08     4164.66    289.17 o 
  -8   4   3      665.17      436.96    139.71 o 
  -7   4   3      235.18      201.27    108.36 o 
  -6   4   3     3916.18     4036.04    175.78 o 
  -5   4   3    16179.32    16368.20    488.02 o 
  -4   4   3    18610.98    18121.50    532.39 o 
  -3   4   3    23358.79    26864.92    756.16 o 
  -2   4   3     7614.54     6993.94    437.20 o 
  -1   4   3    50782.65    52784.66   2126.49 o 
   0   4   3     1313.14     1563.28     89.47 o 
   1   4   3    47368.70    44690.05   1344.64 o 
   2   4   3     6533.83     6007.38    303.68 o 
   3   4   3    11148.35    10307.53    418.60 o 
   4   4   3     1624.07     1612.44    148.64 o 
   5   4   3    23276.62    26068.49   1121.42 o 
   6   4   3    18447.82    21732.23   1695.77 o 
   7   4   3     8507.51     9915.99    555.83 o 
   8   4   3     3093.73     3775.87    379.82 o 
   9   4   3        1.30       73.35    217.06 o 
  10   4   3     1259.75     1936.94    330.43 o 
  11   4   3     1898.27     2722.97    373.45 o 
 -12   5   3        0.67       30.57    243.45 o 
 -11   5   3        7.74       56.61    239.60 o 
 -10   5   3      763.92      457.24    205.89 o 
  -9   5   3       55.08       74.50    136.25 o 
  -8   5   3       14.94        5.92    135.67 o 
  -7   5   3      706.20      569.95    126.86 o 
  -6   5   3       40.85       27.89     66.78 o 
  -5   5   3     8412.31     8676.91    292.95 o 
  -4   5   3    15956.32    16718.82    495.51 o 
  -3   5   3        1.19       21.22     39.26 o 
  -2   5   3     6956.45     8217.42    374.77 o 
  -1   5   3     3691.88     4004.89    287.33 o 
   0   5   3    27232.38    27995.17   1080.49 o 
   1   5   3    13928.42    14721.34    463.50 o 
   2   5   3     9017.17     8504.10    261.89 o 
   3   5   3    10100.06     9860.68    279.03 o 
   4   5   3        8.05        9.91     77.30 o 
   5   5   3     3712.82     3856.79    271.54 o 
   6   5   3      777.19      957.47    203.59 o 
   7   5   3      143.26      173.70    183.09 o 
   8   5   3      594.29      523.52    230.38 o 
   9   5   3      197.44      365.46    241.77 o 
  10   5   3      240.89      410.63    276.00 o 
  11   5   3        2.37      176.71    269.91 o 
 -12   6   3        5.80      194.71    262.79 o 
 -11   6   3      953.74      606.91    285.60 o 
 -10   6   3     3819.60     2760.68    289.55 o 
  -9   6   3     9346.56     8558.96    440.64 o 
  -8   6   3     9676.17     9249.02    487.22 o 
  -7   6   3      521.12      440.26    124.23 o 
  -6   6   3     2164.12     1938.41    136.94 o 
  -5   6   3     7251.82     7289.94    259.68 o 
  -4   6   3     2940.90     2695.83    135.49 o 
  -3   6   3    15124.74    16596.02    631.27 o 
  -2   6   3     2112.27     2259.90    156.03 o 
  -1   6   3     5461.90     6094.34    318.99 o 
   0   6   3     1845.29     2185.79    179.02 o 
   1   6   3    23909.25    24922.42    609.97 o 
   2   6   3     5526.91     5457.90    251.41 o 
   3   6   3     3081.11     2983.08    124.93 o 
   4   6   3     1118.08     1035.18    100.51 o 
   5   6   3     1063.94     1086.55    224.80 o 
   6   6   3     5475.24     6066.24   1401.90 o 
   7   6   3     4218.17     4035.33    655.81 o 
   8   6   3     1539.94     1878.68    438.09 o 
   9   6   3       21.42      259.39    243.70 o 
  10   6   3      706.53     1370.99    315.40 o 
  11   6   3     3123.89     4204.38    436.09 o 
 -11   7   3     3488.94     2907.15    365.48 o 
 -10   7   3      995.35      767.04    219.85 o 
  -9   7   3     3874.16     3491.02    302.21 o 
  -8   7   3    18612.25    18342.37    985.82 o 
  -7   7   3    33568.52    34855.82   1676.93 o 
  -6   7   3    16510.76    15832.89    476.63 o 
  -5   7   3      748.90      781.37     87.51 o 
  -4   7   3       90.38       70.47     53.53 o 
  -3   7   3    37736.18    38313.17   1008.18 o 
  -2   7   3    95899.65   100313.59   4344.49 o 
  -1   7   3    62866.10    64341.11   2669.24 o 
   0   7   3    38410.12    39021.36    941.50 o 
   1   7   3      425.37      420.99     63.17 o 
   2   7   3    18563.61    19181.47    630.16 o 
   3   7   3    60403.97    60866.23   1643.24 o 
   4   7   3    53406.41    53757.26   1571.64 o 
   5   7   3     9868.07     9590.77    511.21 o 
   6   7   3      624.30      638.88    202.53 o 
   7   7   3     1153.38     1358.25    390.83 o 
   8   7   3     7980.29     8711.17    607.26 o 
   9   7   3    15412.02    16575.68    820.48 o 
  10   7   3    12653.18    15484.78    819.13 o 
  11   7   3     1068.12     1438.35    348.09 o 
 -11   8   3     1145.28      729.91    340.61 o 
 -10   8   3     7518.13     5758.22    400.06 o 
  -9   8   3    14723.91    12770.56    697.69 o 
  -8   8   3     4958.81     4158.56    266.97 o 
  -7   8   3       24.06      166.35    111.29 o 
  -6   8   3     5202.37     5105.86    245.50 o 
  -5   8   3    11491.47    11602.88    344.60 o 
  -4   8   3    29013.38    29542.51    688.63 o 
  -3   8   3    57277.34    60845.38   1708.09 o 
  -2   8   3     4302.55     4630.69    277.96 o 
  -1   8   3     9536.91    10415.96    377.40 o 
   0   8   3    30548.79    34851.63   1246.60 o 
   1   8   3    42528.08    44115.93   1451.11 o 
   2   8   3    46521.61    46235.50   1128.47 o 
   3   8   3     9855.80     9034.72    260.72 o 
   4   8   3       73.35      105.10     77.10 o 
   5   8   3    17153.41    18702.87   1021.81 o 
   6   8   3     9111.25     9382.35    932.40 o 
   7   8   3     9776.72     9789.63   2205.16 o 
   8   8   3     7467.23     7931.24   1004.00 o 
   9   8   3     1146.00     1418.73    333.84 o 
  10   8   3     1284.41     1860.82    342.33 o 
  11   8   3     4695.43     5898.09    504.08 o 
 -11   9   3     1668.87      931.54    453.00 o 
 -10   9   3      182.94      241.86    197.78 o 
  -9   9   3     1260.17     1375.86    225.80 o 
  -8   9   3     7427.13     6149.77    428.23 o 
  -7   9   3     7077.64     7132.21    606.29 o 
  -6   9   3     9800.10     9960.08    374.78 o 
  -5   9   3     2105.41     1940.76    132.16 o 
  -4   9   3      979.81      965.23     80.04 o 
  -3   9   3     7342.03     7512.12    218.84 o 
  -2   9   3    12069.58    12619.78    599.57 o 
  -1   9   3    25268.60    26158.32   1092.10 o 
   0   9   3     1020.12      841.38     73.60 o 
   1   9   3      286.31      215.19     63.81 o 
   2   9   3     1589.94     1781.36    109.57 o 
   3   9   3    13994.49    14192.40    611.81 o 
   4   9   3    15489.25    16548.29    550.02 o 
   5   9   3     1126.02     1036.41    112.94 o 
   6   9   3      209.09       95.33    107.62 o 
   7   9   3     2058.34     1840.38    348.36 o 
   8   9   3     5691.46     5311.19    784.65 o 
   9   9   3     9606.40    10357.55   1086.49 o 
  10   9   3     3664.57     4301.88    432.79 o 
  11   9   3      390.97      578.92    425.88 o 
 -11  10   3       13.25        4.60    228.68 o 
 -10  10   3       53.09        0.68    219.55 o 
  -9  10   3       46.23       29.71    201.33 o 
  -8  10   3       22.58      179.93    150.22 o 
  -7  10   3      873.25      846.36    164.25 o 
  -6  10   3       79.53      101.92     88.90 o 
  -5  10   3     1222.27     1228.23    105.45 o 
  -4  10   3        2.70       15.59     50.70 o 
  -3  10   3     1276.29     1407.29     78.04 o 
  -2  10   3       76.39       94.08     39.18 o 
  -1  10   3     1225.07     1287.74    102.88 o 
   0  10   3        4.08        6.12     79.73 o 
   1  10   3       11.44       26.04     70.29 o 
   2  10   3      619.65      869.70    109.48 o 
   3  10   3     1514.32     1425.90    138.09 o 
   4  10   3     2934.78     2943.58    178.33 o 
   5  10   3       18.93        0.69     87.43 o 
   6  10   3        6.64        0.36    104.98 o 
   7  10   3        1.10       31.20    161.21 o 
   8  10   3       40.33      154.73    232.60 o 
   9  10   3      149.28      439.97    236.43 o 
  10  10   3        5.87      324.96    266.32 o 
 -11  11   3     1177.12      835.62    315.54 o 
 -10  11   3      851.86      676.77    285.92 o 
  -9  11   3      646.26      919.57    254.59 o 
  -8  11   3     4909.83     4473.27    392.25 o 
  -7  11   3    13126.19    12585.81    519.18 o 
  -6  11   3     7813.61     7694.97    311.80 o 
  -5  11   3     1861.67     2073.31    130.18 o 
  -4  11   3       24.49       55.08     57.55 o 
  -3  11   3     7135.24     6883.64    329.97 o 
  -2  11   3    21545.77    20395.73    752.11 o 
  -1  11   3    10956.59    11144.08    390.16 o 
   0  11   3    13703.46    15115.04    628.25 o 
   1  11   3       17.14       60.85     64.52 o 
   2  11   3       65.05       54.69     65.28 o 
   3  11   3    11644.41    11336.17    427.30 o 
   4  11   3    14760.27    15066.57    552.64 o 
   5  11   3     1815.15     2207.25    155.83 o 
   6  11   3       44.98        0.57    104.55 o 
   7  11   3       52.73       30.15    159.38 o 
   8  11   3     2648.84     2727.00    490.36 o 
   9  11   3     4934.73     5053.45    580.57 o 
  10  11   3     3935.97     4958.56    616.38 o 
 -11  12   3      578.94      243.18    280.18 o 
 -10  12   3     4938.14     4052.60    436.96 o 
  -9  12   3     9298.08     8361.46    583.76 o 
  -8  12   3     6086.79     5753.77    451.27 o 
  -7  12   3      305.76      615.05    153.15 o 
  -6  12   3     6066.66     6661.75    333.93 o 
  -5  12   3    20814.70    21453.13    685.18 o 
  -4  12   3    25734.90    25443.84    681.25 o 
  -3  12   3    17600.96    17119.66    584.99 o 
  -2  12   3       39.98       52.48     65.54 o 
  -1  12   3     3898.39     4160.06    202.09 o 
   0  12   3    15312.64    16470.58    560.59 o 
   1  12   3    48356.77    49646.81   1416.64 o 
   2  12   3    47264.46    47702.22   1694.92 o 
   3  12   3     8258.20     7851.76    360.90 o 
   4  12   3     2075.90     2234.88    162.82 o 
   5  12   3     9510.07    10271.47    517.84 o 
   6  12   3     6654.65     6127.86    307.06 o 
   7  12   3     7629.72     7557.95    712.27 o 
   8  12   3     9785.35     9834.67   1990.50 o 
   9  12   3     1159.76     1303.75    503.12 o 
  10  12   3     1193.88     1803.41    591.87 o 
 -10  13   3      342.90      435.37    269.39 o 
  -9  13   3     1147.16     1330.77    291.11 o 
  -8  13   3    12150.50    10663.62    650.86 o 
  -7  13   3    24860.88    24774.38    928.15 o 
  -6  13   3    18135.70    18324.11    764.14 o 
  -5  13   3     3340.54     3735.51    206.42 o 
  -4  13   3     1939.46     1946.99    139.26 o 
  -3  13   3     8509.11     8732.07    298.18 o 
  -2  13   3    19769.54    18872.10    573.09 o 
  -1  13   3    31547.62    33397.84   1005.14 o 
   0  13   3    16448.48    18568.28    622.20 o 
   1  13   3     1301.25     1559.38    172.61 o 
   2  13   3    10734.67    11261.27    493.11 o 
   3  13   3    30836.11    30182.10   1537.01 o 
   4  13   3    24842.67    24806.45    914.34 o 
   5  13   3     2188.17     2045.85    178.27 o 
   6  13   3       61.61       83.13    123.13 o 
   7  13   3     3299.76     3247.80    440.14 o 
   8  13   3     7116.07     6893.83    806.22 o 
   9  13   3    13149.61    11855.75   1440.71 o 
  10  13   3     6179.56     6442.82    749.05 o 
 -10  14   3     2302.40     2038.74    355.42 o 
  -9  14   3     2977.13     2650.94    358.18 o 
  -8  14   3     4027.70     3908.27    374.70 o 
  -7  14   3      534.05      637.86    159.18 o 
  -6  14   3     2059.19     2254.65    220.73 o 
  -5  14   3     7004.79     7279.25    298.58 o 
  -4  14   3     6765.75     6943.02    283.31 o 
  -3  14   3     3282.48     3383.14    164.43 o 
  -2  14   3     4991.99     5084.20    247.64 o 
  -1  14   3     1639.76     1823.34    148.75 o 
   0  14   3     6574.22     6867.95    367.90 o 
   1  14   3    22229.91    22306.76   1043.05 o 
   2  14   3     9699.49     9883.94    346.30 o 
   3  14   3      619.89      710.09    105.07 o 
   4  14   3        4.80        0.70     87.44 o 
   5  14   3       91.73       49.26    104.41 o 
   6  14   3     5981.34     6164.69    353.04 o 
   7  14   3     5548.51     5836.59    517.45 o 
   8  14   3     1100.95     1355.40    389.95 o 
   9  14   3      112.35      458.28    318.26 o 
  10  14   3      285.02      528.91    449.41 o 
 -10  15   3      110.83        6.01    249.29 o 
  -9  15   3        1.80       60.49    229.28 o 
  -8  15   3        1.97        0.99    194.89 o 
  -7  15   3       57.80      187.08    143.55 o 
  -6  15   3      126.16      162.90    137.73 o 
  -5  15   3      640.66      699.59    126.38 o 
  -4  15   3     7100.84     7225.60    297.65 o 
  -3  15   3        7.39       36.90     91.64 o 
  -2  15   3        0.68       17.60     76.38 o 
  -1  15   3     3268.84     3190.86    198.64 o 
   0  15   3       23.62       26.51    102.10 o 
   1  15   3      292.21      246.51    117.54 o 
   2  15   3     6549.72     5944.10    277.70 o 
   3  15   3     2569.08     2427.46    177.49 o 
   4  15   3     1559.89     1393.69    146.68 o 
   5  15   3      171.66       59.65    104.65 o 
   6  15   3      121.11      156.27    136.24 o 
   7  15   3        0.63      127.67    183.76 o 
   8  15   3      196.21      125.67    198.00 o 
   9  15   3      121.80      211.32    213.71 o 
 -10  16   3     1598.02     1314.71    339.11 o 
  -9  16   3     1215.06     1313.14    338.78 o 
  -8  16   3      180.52      143.46    225.40 o 
  -7  16   3     1940.44     2172.95    226.47 o 
  -6  16   3     2262.63     2515.24    236.74 o 
  -5  16   3     4046.66     4137.71    234.47 o 
  -4  16   3     9466.82     9117.59    355.72 o 
  -3  16   3     5767.31     5817.23    380.59 o 
  -2  16   3     1148.33     1129.21    108.97 o 
  -1  16   3     7574.75     7860.77    318.47 o 
   0  16   3    13227.52    13947.16    516.98 o 
   1  16   3    12048.46    11771.96    473.75 o 
   2  16   3     4510.61     4120.61    248.62 o 
   3  16   3     4832.25     4646.27    295.92 o 
   4  16   3      287.91      158.33    109.27 o 
   5  16   3     4917.56     4806.94    253.70 o 
   6  16   3     8702.18     8844.72    407.06 o 
   7  16   3     6393.26     6502.54    414.35 o 
   8  16   3     1070.15      645.38    267.84 o 
   9  16   3       46.55      462.04    416.12 o 
  -9  17   3      513.96      470.73    260.14 o 
  -8  17   3     3443.81     3057.44    360.28 o 
  -7  17   3    10017.47     9962.69    470.55 o 
  -6  17   3    12866.68    12276.15    544.03 o 
  -5  17   3     5294.69     5626.51    293.06 o 
  -4  17   3      364.40      460.21    127.12 o 
  -3  17   3     6015.19     6235.77    390.20 o 
  -2  17   3    13381.85    13458.22    501.42 o 
  -1  17   3    16772.62    16671.97    567.68 o 
   0  17   3     9119.10     9970.21    407.07 o 
   1  17   3       16.93      101.52    101.92 o 
   2  17   3     1022.59     1168.87    146.66 o 
   3  17   3     2639.27     2457.04    203.11 o 
   4  17   3    10045.82     9832.87    367.18 o 
   5  17   3     9764.62    10924.26    386.49 o 
   6  17   3      750.20      946.82    172.24 o 
   7  17   3     1288.57     1394.09    230.79 o 
   8  17   3     5373.12     5651.98   1229.43 o 
   9  17   3     3608.25     3846.54   1187.67 o 
  -9  18   3     3865.64     3118.88    413.27 o 
  -8  18   3     2728.93     2542.03    343.40 o 
  -7  18   3      130.76      238.57    162.24 o 
  -6  18   3     3583.38     3720.66    276.55 o 
  -5  18   3    16203.00    15977.93    565.95 o 
  -4  18   3    19870.14    19768.65    662.44 o 
  -3  18   3     5278.35     5145.25    388.71 o 
  -2  18   3     1029.30     1300.91    148.08 o 
  -1  18   3      617.32      739.27    169.93 o 
   0  18   3    17955.18    17793.99    619.94 o 
   1  18   3    26384.71    25530.61    888.67 o 
   2  18   3    13305.18    12912.02    701.19 o 
   3  18   3     1328.58     1311.48    174.98 o 
   4  18   3      890.79      735.10    148.52 o 
   5  18   3     7560.13     7595.29    347.57 o 
   6  18   3    12068.64    11764.32    639.93 o 
   7  18   3     8856.19     8726.43    665.31 o 
   8  18   3     2832.38     3028.52    693.63 o 
   9  18   3        4.04       30.34    258.86 o 
  -9  19   3        5.12       54.92    238.60 o 
  -8  19   3      702.96      779.44    262.65 o 
  -7  19   3     3354.43     2872.01    272.03 o 
  -6  19   3     3181.30     3203.72    269.72 o 
  -5  19   3     1237.45     1393.42    169.57 o 
  -4  19   3     2465.54     3009.03    254.42 o 
  -3  19   3     1373.43     1552.33    199.80 o 
  -2  19   3     2038.32     2046.06    213.39 o 
  -1  19   3     8933.31     8916.08    453.51 o 
   0  19   3     4079.01     4307.47    314.77 o 
   1  19   3      429.35      383.56    146.24 o 
   2  19   3      340.63      345.72    125.63 o 
   3  19   3     6577.39     6495.78    439.65 o 
   4  19   3     6111.98     5868.08    343.76 o 
   5  19   3     2369.19     2372.25    216.54 o 
   6  19   3       85.10      306.84    165.58 o 
   7  19   3       12.87        1.43    267.47 o 
   8  19   3      405.76      382.83    362.74 o 
  -8  20   3      206.52      202.45    230.42 o 
  -7  20   3      158.01      207.05    168.39 o 
  -6  20   3       42.51        1.14    159.89 o 
  -5  20   3        6.45      125.26    161.02 o 
  -4  20   3       23.98      138.40    149.42 o 
  -3  20   3        8.93       78.63    147.18 o 
  -2  20   3      120.58       99.11    147.57 o 
  -1  20   3       31.69       89.63    157.70 o 
   0  20   3      130.75      180.22    182.10 o 
   1  20   3      260.59      144.57    127.08 o 
   2  20   3        5.35        7.83    113.82 o 
   3  20   3       99.06      132.91    124.70 o 
   4  20   3      875.16      549.43    145.00 o 
   5  20   3      111.08       43.33    136.25 o 
   6  20   3      388.42      310.81    157.51 o 
   7  20   3       13.56       13.49    285.55 o 
   8  20   3        4.93        0.29    331.75 o 
  -8  21   3      249.55      207.49    326.30 o 
  -7  21   3     2036.27     2248.04    308.82 o 
  -6  21   3     4770.37     4496.70    392.42 o 
  -5  21   3      281.09      558.37    389.60 o 
  -4  21   3      438.40      765.66    194.32 o 
  -3  21   3     3712.71     3340.00    280.76 o 
  -2  21   3     1363.82     1598.54    217.36 o 
  -1  21   3     4575.34     4540.50    344.22 o 
   0  21   3     3917.89     4112.60    365.30 o 
   1  21   3       20.74       62.35    169.81 o 
   2  21   3     1474.01     1511.69    233.08 o 
   3  21   3      991.52      788.14    189.94 o 
   4  21   3     3766.92     3876.25    257.18 o 
   5  21   3     1489.36     1612.54    214.17 o 
   6  21   3      839.14      851.32    276.51 o 
   7  21   3      550.47      504.51    357.00 o 
  -7  22   3      680.44      733.56    240.89 o 
  -6  22   3      733.06      965.39    253.65 o 
  -5  22   3     8278.44     9356.63   1327.00 o 
  -4  22   3    11085.01    11504.72    631.83 o 
  -3  22   3     5397.27     5801.57    361.87 o 
  -2  22   3     1056.56     1479.54    199.78 o 
  -1  22   3      345.81      625.89    182.79 o 
   0  22   3     7134.39     8342.83    591.26 o 
   1  22   3     9626.06     9269.32   1125.40 o 
   2  22   3     4241.91     3704.15    446.61 o 
   3  22   3     1836.72     1928.34    372.10 o 
   4  22   3       10.54      151.52    137.02 o 
   5  22   3     2687.83     3387.47    884.62 o 
   6  22   3     6996.20     7524.26   1037.87 o 
   7  22   3     7207.45     6748.08    769.40 o 
  -7  23   3     2235.50     2401.93    331.28 o 
  -6  23   3     2826.00     2931.27    359.19 o 
  -5  23   3     2357.63     3224.81    657.35 o 
  -4  23   3       11.78      128.39    208.21 o 
  -3  23   3     6043.21     6142.85    399.30 o 
  -2  23   3    14957.88    13615.51    617.98 o 
  -1  23   3     9477.72     9073.15    477.68 o 
   0  23   3     2852.48     2953.42    296.50 o 
   1  23   3        8.29      126.79    182.37 o 
   2  23   3      393.08      464.96    216.92 o 
   3  23   3     4168.70     3938.90    283.87 o 
   4  23   3     8063.73     8267.91    639.42 o 
   5  23   3     6749.78     7251.97   1375.50 o 
   6  23   3      755.22     1043.62    449.56 o 
  -6  24   3       21.77       63.12    212.82 o 
  -5  24   3      696.01      861.89    320.17 o 
  -4  24   3     6243.49     6518.33    644.39 o 
  -3  24   3     5345.94     5005.36    359.76 o 
  -2  24   3       29.48      399.14    199.23 o 
  -1  24   3     1169.09     1237.54    280.25 o 
   0  24   3     1678.03     1688.74    373.15 o 
   1  24   3      711.07      814.21    346.66 o 
   2  24   3     2185.77     2038.37    548.52 o 
   3  24   3     1331.14     1235.43    455.58 o 
   4  24   3       79.51      388.77    265.41 o 
   5  24   3     2194.63     3015.84    961.82 o 
   6  24   3     2258.50     2642.08    846.31 o 
  -6  25   3       51.47       61.36    228.67 o 
  -5  25   3      433.52      690.92    328.51 o 
  -4  25   3      475.66     1298.72    468.21 o 
  -3  25   3        1.07      349.49    195.85 o 
  -2  25   3        1.37      177.04    176.34 o 
  -1  25   3       31.18      344.83    220.02 o 
   0  25   3      291.24      427.04    287.68 o 
   1  25   3      239.55      207.60    208.91 o 
   2  25   3     1037.46      718.76    348.32 o 
   3  25   3       12.98      135.84    267.18 o 
   4  25   3       10.77      333.99    318.84 o 
   5  25   3       19.67      342.24    376.52 o 
  -5  26   3      841.08     1027.63    279.00 o 
  -4  26   3     2094.32     2816.39    582.05 o 
  -3  26   3     1444.70     1729.24    256.11 o 
  -2  26   3      426.67      798.94    288.02 o 
  -1  26   3       82.17      315.47    212.87 o 
   0  26   3      612.98      858.73    313.47 o 
   1  26   3     1422.06     1660.31    390.80 o 
   2  26   3      932.40     1144.79    994.10 o 
   3  26   3      408.81      638.92    623.32 o 
   4  26   3       56.40      745.33    725.06 o 
  -4  27   3      211.83     1408.79    905.71 o 
  -3  27   3     4525.26     5344.75    589.17 o 
  -2  27   3     8528.07     8531.98    478.89 o 
  -1  27   3     5609.33     7419.19    820.73 o 
   0  27   3      981.28     1413.68    463.96 o 
   1  27   3       16.19      268.45    274.64 o 
   2  27   3     1303.40     1037.87    677.13 o 
   3  27   3     5352.94     6318.26   1782.87 o 
  -2  28   3      825.68     1465.57    317.97 o 
  -1  28   3      693.31     1651.83    294.71 o 
   0  28   3     2203.58     3494.00    874.48 o 
   1  28   3     2486.70     3139.07   1081.20 o 
   2  28   3     3267.22     3907.68   1690.18 o 
 -12   0   4     5908.64     4005.11    619.88 o 
 -11   0   4     1412.09      942.89    452.86 o 
 -10   0   4      743.06      590.38    593.33 o 
  -9   0   4     8938.03     8236.06    555.04 o 
  -8   0   4      467.44      372.01    172.05 o 
  -7   0   4    14740.09    14948.33    787.18 o 
  -6   0   4    22814.69    23697.43    837.86 o 
  -5   0   4     1028.30     1406.24    154.09 o 
  -4   0   4     8374.75     8402.81    343.01 o 
  -3   0   4    76963.66    75131.91   3050.93 o 
  -2   0   4    82881.87    73270.05   5138.97 o 
  -1   0   4     7355.94     7702.29    580.56 o 
   0   0   4    18041.73    17589.65   1431.75 o 
   1   0   4    11954.43    11344.94    769.40 o 
   2   0   4    72129.27    74529.03   4511.06 o 
   3   0   4    41486.60    41831.82   2498.17 o 
   4   0   4    72743.93    73596.63   4879.54 o 
   5   0   4    22374.61    20915.77   1663.34 o 
   6   0   4     1121.81     1344.51    420.71 o 
   7   0   4     9607.25    12759.76   1193.84 o 
   8   0   4    11392.68    14798.19   1341.06 o 
   9   0   4     3995.36     5964.04    863.53 o 
  10   0   4     2507.74     3976.99    740.12 o 
  11   0   4     1598.37     3464.44    747.30 o 
 -12   1   4     2011.45     1349.26    384.98 o 
 -11   1   4    10065.92     7514.90    426.85 o 
 -10   1   4    10848.55     8764.80    436.94 o 
  -9   1   4     6144.46     5815.25    319.39 o 
  -8   1   4     1481.87     1496.89    162.62 o 
  -7   1   4       35.85       22.59     90.89 o 
  -6   1   4    23883.51    24360.36    602.72 o 
  -5   1   4    47139.99    47780.95   1145.59 o 
  -4   1   4    52350.33    55942.85   1335.85 o 
  -3   1   4    35859.46    39289.32   1327.99 o 
  -2   1   4     5107.93     4499.42    167.93 o 
  -1   1   4    44677.29    45416.64   1562.11 o 
   0   1   4    26286.26    24682.34   1076.41 o 
   1   1   4    95764.45   103840.52   5289.49 o 
   2   1   4    27688.96    27314.83   1330.12 o 
   3   1   4    18348.18    19282.75   1006.20 o 
   4   1   4     1272.65     1332.47    140.26 o 
   5   1   4    26625.44    30345.05   1657.85 o 
   6   1   4    20414.36    23688.21   2235.44 o 
   7   1   4    10838.60    13993.64    897.15 o 
   8   1   4     1020.18     1548.79    348.86 o 
   9   1   4     1596.11     2530.28    445.86 o 
  10   1   4     2384.03     3603.80    519.06 o 
  11   1   4     5891.86     8393.96    751.31 o 
 -12   2   4      177.11      184.85    259.92 o 
 -11   2   4      170.59      289.00    252.44 o 
 -10   2   4      434.44      338.40    210.18 o 
  -9   2   4      324.70      244.21    153.10 o 
  -8   2   4     1691.11     1678.69    170.15 o 
  -7   2   4     2378.77     2375.32    177.05 o 
  -6   2   4     1086.88     1205.02     80.02 o 
  -5   2   4      517.13      589.07     63.06 o 
  -4   2   4     3310.64     3454.20    140.31 o 
  -3   2   4     2066.73     1823.04    101.52 o 
  -2   2   4     3979.69     3937.07    129.38 o 
  -1   2   4       83.98       68.22     31.36 o 
   0   2   4       92.95       31.88     43.11 o 
   1   2   4      490.21      682.68     83.55 o 
   2   2   4     3130.72     3075.89    211.41 o 
   3   2   4      355.35      307.16    107.52 o 
   4   2   4     3008.04     2848.90    201.94 o 
   5   2   4     3796.72     4114.10    398.67 o 
   6   2   4       24.36      112.89    206.91 o 
   7   2   4     1798.84     2095.72    354.13 o 
   8   2   4      174.06      162.56    288.06 o 
   9   2   4     1209.50     1643.96    386.36 o 
  10   2   4      297.03      555.69    358.14 o 
  11   2   4        3.19      127.10    350.65 o 
 -12   3   4       34.90      110.16    251.90 o 
 -11   3   4     1548.91     1179.61    450.47 o 
 -10   3   4     1945.17     1537.74    281.26 o 
  -9   3   4      400.98      355.21    148.47 o 
  -8   3   4      305.36      263.85    120.55 o 
  -7   3   4     1202.16     1309.65    145.27 o 
  -6   3   4      526.46      620.91     65.56 o 
  -5   3   4     5623.36     6042.06    218.31 o 
  -4   3   4      275.83      331.42     55.78 o 
  -3   3   4       64.67       64.91     45.20 o 
  -2   3   4    13942.77    13862.78    400.09 o 
  -1   3   4     8288.60     7692.05    283.84 o 
   0   3   4     4001.19     4851.27    225.01 o 
   1   3   4     1518.99     1549.90    143.47 o 
   2   3   4     1122.09     1069.20     99.66 o 
   3   3   4     3953.98     3607.93    199.16 o 
   4   3   4      219.15      185.92     98.82 o 
   5   3   4       91.62       63.11    105.18 o 
   6   3   4      579.18      659.51    230.28 o 
   7   3   4     1497.23     1844.15    343.19 o 
   8   3   4      559.15      660.79    289.48 o 
   9   3   4     1253.76     1847.13    385.62 o 
  10   3   4      309.60      701.40    368.14 o 
  11   3   4      359.84      762.65    392.56 o 
 -12   4   4     3128.05     2363.78    554.62 o 
 -11   4   4     1490.02      933.29    316.42 o 
 -10   4   4      214.20      145.39    177.92 o 
  -9   4   4     3617.26     3115.04    246.31 o 
  -8   4   4    10519.05     9548.30    406.36 o 
  -7   4   4    12766.18    13065.25    489.65 o 
  -6   4   4     8498.60     8806.57    290.91 o 
  -5   4   4     9620.08    10268.03    310.92 o 
  -4   4   4    20623.55    20655.27    561.87 o 
  -3   4   4    37127.03    37634.57   1269.48 o 
  -2   4   4    43442.91    41522.52   1571.63 o 
  -1   4   4    50494.64    47814.43   1590.63 o 
   0   4   4    16270.48    15857.15    876.73 o 
   1   4   4    19110.26    17497.03   1182.84 o 
   2   4   4    45326.20    44539.75   1663.39 o 
   3   4   4    31111.88    30578.15   1218.80 o 
   4   4   4    19681.31    19869.25    807.01 o 
   5   4   4    17302.33    19352.56   1068.95 o 
   6   4   4     2762.21     3154.04    343.32 o 
   7   4   4     4523.28     5255.24    657.00 o 
   8   4   4    16159.25    22315.11   1269.68 o 
   9   4   4     5501.66     7210.73    773.27 o 
  10   4   4     2948.97     3686.75    541.07 o 
  11   4   4      207.23      350.27    380.90 o 
 -12   5   4     1104.39      994.39    261.45 o 
 -11   5   4     4658.56     3452.25    333.41 o 
 -10   5   4     8379.26     6849.90    573.62 o 
  -9   5   4    11337.44    10164.27    635.58 o 
  -8   5   4     4333.60     4052.51    246.18 o 
  -7   5   4      497.79      581.25    122.12 o 
  -6   5   4    21773.46    22763.58    658.02 o 
  -5   5   4    46762.52    48949.71   1280.98 o 
  -4   5   4    25552.17    25898.46    670.18 o 
  -3   5   4    24990.86    26961.68   1015.05 o 
  -2   5   4      145.17      132.54    104.29 o 
  -1   5   4     6180.40     5411.09    298.63 o 
   0   5   4    46434.66    45466.30   1810.86 o 
   1   5   4    53216.29    54302.11   2063.41 o 
   2   5   4    14637.48    13009.62    466.16 o 
   3   5   4     2508.99     2526.86    167.13 o 
   4   5   4     2737.27     2299.29    200.37 o 
   5   5   4    20175.02    23993.00   1258.63 o 
   6   5   4    15286.99    18312.56   1557.73 o 
   7   5   4    11612.48    15416.63   1405.92 o 
   8   5   4     2555.08     3718.23    391.35 o 
   9   5   4     1531.06     2274.72    340.05 o 
  10   5   4     5089.22     6292.28    641.26 o 
  11   5   4     5972.83     7898.28    730.50 o 
 -11   6   4      817.75      732.95    235.28 o 
 -10   6   4       59.54       26.06    169.08 o 
  -9   6   4     4146.49     3526.35    336.13 o 
  -8   6   4     7363.18     6848.64    330.30 o 
  -7   6   4    16349.82    16633.21    599.06 o 
  -6   6   4    11003.42    11234.08    355.73 o 
  -5   6   4     1205.70     1259.11     99.34 o 
  -4   6   4      542.04      645.49     91.15 o 
  -3   6   4    34040.96    34934.73   1057.60 o 
  -2   6   4    38039.74    39590.46   1661.49 o 
  -1   6   4     2634.87     2755.63    186.42 o 
   0   6   4    18460.05    19142.72    805.90 o 
   1   6   4       37.49       32.18     53.61 o 
   2   6   4    18964.12    19803.11    673.64 o 
   3   6   4    19723.25    19793.66    681.33 o 
   4   6   4    22813.47    22230.26    829.51 o 
   5   6   4     1967.98     2130.12    189.07 o 
   6   6   4     1742.83     1994.29    511.86 o 
   7   6   4     7753.68     8888.96    994.68 o 
   8   6   4     6799.09     8395.33    824.16 o 
   9   6   4     8616.01    10933.67    887.13 o 
  10   6   4     3002.82     3911.71    635.38 o 
  11   6   4      220.37      343.90    372.95 o 
 -11   7   4      114.70       61.10    185.44 o 
 -10   7   4      468.59      268.49    196.23 o 
  -9   7   4      402.60      151.49    160.52 o 
  -8   7   4       51.46      143.09    140.91 o 
  -7   7   4      892.56      970.22    136.26 o 
  -6   7   4     2743.34     2702.03    149.06 o 
  -5   7   4     3419.77     3538.17    167.15 o 
  -4   7   4     3608.86     3633.48    164.93 o 
  -3   7   4     1802.53     1945.87    112.50 o 
  -2   7   4     1100.13     1248.58    191.58 o 
  -1   7   4    29509.47    26938.82    977.73 o 
   0   7   4     1106.21      876.09     80.92 o 
   1   7   4     6702.28     7069.43    205.44 o 
   2   7   4    16780.80    16948.83    571.94 o 
   3   7   4     7228.37     6299.87    287.84 o 
   4   7   4      668.66      559.82    125.19 o 
   5   7   4    12674.08    14662.95   1198.97 o 
   6   7   4     2693.37     2565.73    494.96 o 
   7   7   4      622.73      564.20    203.50 o 
   8   7   4     1169.27     2008.59    323.33 o 
   9   7   4        9.46      170.31    223.98 o 
  10   7   4       38.66      175.15    338.44 o 
  11   7   4      286.00      293.26    379.24 o 
 -11   8   4      146.60      141.99    192.59 o 
 -10   8   4       61.46       58.57    170.70 o 
  -9   8   4      884.96      804.09    196.43 o 
  -8   8   4     6328.34     5831.13    601.82 o 
  -7   8   4     3259.77     3124.84    231.40 o 
  -6   8   4       41.33       26.45     75.09 o 
  -5   8   4     2092.89     1878.61    122.72 o 
  -4   8   4     6768.96     6775.03    227.86 o 
  -3   8   4     4850.15     5046.45    226.64 o 
  -2   8   4    10786.34    10504.59    615.49 o 
  -1   8   4     8248.67     8472.42    298.71 o 
   0   8   4     3290.25     3511.16    205.37 o 
   1   8   4     4457.47     4802.43    198.11 o 
   2   8   4    11153.99    11812.53    378.51 o 
   3   8   4    25259.40    24589.39    725.57 o 
   4   8   4    10339.62    10034.94    336.00 o 
   5   8   4      320.19      124.92    118.35 o 
   6   8   4      855.48      664.00    257.73 o 
   7   8   4       30.94       19.91    168.36 o 
   8   8   4     1791.64     1744.52    377.64 o 
   9   8   4     1216.94     1419.75    312.64 o 
  10   8   4     1011.82     1486.57    322.19 o 
  11   8   4        1.61       37.90    325.15 o 
 -11   9   4      911.27      751.17    304.77 o 
 -10   9   4     6826.20     6203.44    511.45 o 
  -9   9   4     7425.99     6600.69    468.87 o 
  -8   9   4      528.72      768.42    223.04 o 
  -7   9   4     4558.06     4546.26    434.29 o 
  -6   9   4     7288.59     7191.87    288.79 o 
  -5   9   4     9686.88     9448.48    328.87 o 
  -4   9   4     8647.63     8325.13    299.68 o 
  -3   9   4     5364.53     5557.44    198.92 o 
  -2   9   4      489.42      422.16     77.04 o 
  -1   9   4    10896.90    10678.65    376.44 o 
   0   9   4    44755.75    45690.51   1149.72 o 
   1   9   4     9783.33     9390.90    275.45 o 
   2   9   4    17770.03    18432.33    619.37 o 
   3   9   4     2332.72     2548.42    186.23 o 
   4   9   4     2219.67     2321.36    154.93 o 
   5   9   4     8293.79     8567.05    447.99 o 
   6   9   4     4289.99     4721.74    729.33 o 
   7   9   4     4260.67     4393.50    752.27 o 
   8   9   4     1474.66     1794.44    527.46 o 
   9   9   4       11.02      170.15    243.28 o 
  10   9   4     3356.47     4352.26    437.56 o 
 -11  10   4     2043.51     1733.34    376.81 o 
 -10  10   4       12.21       56.87    223.78 o 
  -9  10   4    10234.49     9524.33    624.17 o 
  -8  10   4    34894.67    33740.96   2235.30 o 
  -7  10   4    29542.05    26636.93   3195.91 o 
  -6  10   4    10177.93    10141.23    447.11 o 
  -5  10   4      249.69      242.79     73.45 o 
  -4  10   4      613.31      705.37     72.08 o 
  -3  10   4    29534.86    29304.94    795.70 o 
  -2  10   4    70714.63    72441.72   2454.61 o 
  -1  10   4    46857.39    46927.46   1443.56 o 
   0  10   4     1892.44     2116.39    180.77 o 
   1  10   4     2715.64     2850.32    169.45 o 
   2  10   4    25587.80    26117.35    814.91 o 
   3  10   4    45454.45    43029.15   1296.90 o 
   4  10   4    33080.75    33249.39    939.86 o 
   5  10   4     2116.01     2035.90    177.73 o 
   6  10   4       80.29       22.42    152.23 o 
   7  10   4     3598.43     3469.91    618.52 o 
   8  10   4    16229.44    14927.33   1427.73 o 
   9  10   4    15817.16    15234.40   1490.29 o 
  10  10   4     6746.59     7676.51    831.06 o 
 -11  11   4      496.23      234.54    264.35 o 
 -10  11   4     3747.21     3420.14    394.68 o 
  -9  11   4     3826.80     3739.35    382.00 o 
  -8  11   4      640.01     1030.69    228.49 o 
  -7  11   4     2496.40     2848.61    238.12 o 
  -6  11   4     6720.47     6640.15    464.34 o 
  -5  11   4    10353.92    10745.93    590.22 o 
  -4  11   4     5339.95     5298.32    169.41 o 
  -3  11   4     2683.53     2761.14    139.62 o 
  -2  11   4      624.52      598.14     63.17 o 
  -1  11   4    15648.44    15840.01    506.19 o 
   0  11   4    43762.84    47447.61   1544.69 o 
   1  11   4    29411.25    30766.40   1016.14 o 
   2  11   4    15175.05    15692.95    541.14 o 
   3  11   4     1174.22     1288.09    124.10 o 
   4  11   4     2081.24     2206.77    164.72 o 
   5  11   4     7945.54     8501.59    330.07 o 
   6  11   4     5238.40     5357.34    700.74 o 
   7  11   4     4981.53     5183.76    815.97 o 
   8  11   4     3440.86     3811.35    705.50 o 
   9  11   4      117.98      413.79    229.98 o 
  10  11   4     2207.01     2628.98    548.09 o 
 -11  12   4      188.86      256.57    277.22 o 
 -10  12   4       46.91        1.02    219.43 o 
  -9  12   4     1311.40     1295.04    283.95 o 
  -8  12   4     3954.25     4010.29    369.82 o 
  -7  12   4     5497.74     5378.76    312.56 o 
  -6  12   4     3428.85     3530.29    250.37 o 
  -5  12   4      253.39      291.34     95.68 o 
  -4  12   4     1735.95     1747.80    141.29 o 
  -3  12   4     2056.18     1948.84    129.12 o 
  -2  12   4     4516.77     3996.41    255.22 o 
  -1  12   4     3342.26     3020.16    217.80 o 
   0  12   4     9487.01    10027.96    422.96 o 
   1  12   4      705.00      679.74     94.37 o 
   2  12   4     6701.69     6448.71    277.18 o 
   3  12   4     2909.54     2669.86    178.43 o 
   4  12   4      583.70      433.43    118.92 o 
   5  12   4     2709.88     2862.88    185.92 o 
   6  12   4      254.05      195.57    130.24 o 
   7  12   4     1623.98     2003.90    504.59 o 
   8  12   4     1601.51     2127.13    525.32 o 
   9  12   4     1863.92     2102.82    598.73 o 
  10  12   4      180.81      852.45    400.20 o 
 -10  13   4      863.14      710.35    282.05 o 
  -9  13   4      372.61      177.92    219.75 o 
  -8  13   4       65.78      165.99    210.30 o 
  -7  13   4      807.41      985.19    174.11 o 
  -6  13   4     1429.58     1446.78    173.36 o 
  -5  13   4     1995.50     1900.30    149.52 o 
  -4  13   4     3896.65     4073.79    201.41 o 
  -3  13   4     4844.84     4367.76    270.93 o 
  -2  13   4      932.33     1071.56    101.15 o 
  -1  13   4     2833.91     2720.96    162.11 o 
   0  13   4     5060.53     4325.30    253.57 o 
   1  13   4     3581.09     3325.84    208.41 o 
   2  13   4     5534.30     5034.76    224.26 o 
   3  13   4     1940.68     1904.56    159.64 o 
   4  13   4     1246.03     1187.94    169.31 o 
   5  13   4     2829.44     2597.67    187.94 o 
   6  13   4      525.21      603.94    194.73 o 
   7  13   4     1503.92     1545.24    267.56 o 
   8  13   4      542.68      360.84    218.01 o 
   9  13   4      241.65      471.10    246.44 o 
  10  13   4      413.87      399.85    262.02 o 
 -10  14   4       26.51       27.29    240.33 o 
  -9  14   4     1605.49     1703.61    317.70 o 
  -8  14   4     9579.57     9103.13    588.88 o 
  -7  14   4     9525.07     9570.15    448.98 o 
  -6  14   4     3621.76     4119.45    271.95 o 
  -5  14   4      816.60      884.08    126.10 o 
  -4  14   4      116.60      162.84     96.67 o 
  -3  14   4     6268.31     5630.06    414.29 o 
  -2  14   4    16893.13    16199.83    554.96 o 
  -1  14   4     8650.20     9739.60    366.97 o 
   0  14   4     1809.78     1967.16    181.26 o 
   1  14   4      461.38      600.13    106.31 o 
   2  14   4     4127.62     4200.73    235.91 o 
   3  14   4    12332.91    11938.45    508.79 o 
   4  14   4     5894.57     6044.92    264.51 o 
   5  14   4      160.09       68.31    111.22 o 
   6  14   4      188.73      368.24    149.38 o 
   7  14   4     3735.42     4079.90    754.79 o 
   8  14   4     5561.85     5792.90    851.59 o 
   9  14   4     6239.92     6776.80   1329.51 o 
 -10  15   4     5478.29     4747.20    474.79 o 
  -9  15   4     4158.80     3667.84    399.23 o 
  -8  15   4      441.67      477.48    232.10 o 
  -7  15   4     3752.87     4017.50    282.29 o 
  -6  15   4    11040.91    11046.09    492.49 o 
  -5  15   4    18050.79    17838.18    602.54 o 
  -4  15   4    15053.49    15531.61    541.68 o 
  -3  15   4     4198.21     4367.08    241.80 o 
  -2  15   4       76.45      143.67    126.33 o 
  -1  15   4    15064.61    15038.54    533.31 o 
   0  15   4    49933.98    54167.65   1950.36 o 
   1  15   4    38394.49    40003.84   1948.42 o 
   2  15   4     8047.28     8142.69    433.19 o 
   3  15   4       70.15       85.05    102.29 o 
   4  15   4      562.34      396.60    129.25 o 
   5  15   4     5392.92     4984.36    262.39 o 
   6  15   4    21890.93    22051.26    879.92 o 
   7  15   4    10927.75    11767.60   1306.15 o 
   8  15   4     2299.85     2409.25    593.43 o 
   9  15   4      124.11      343.06    269.01 o 
 -10  16   4        9.94        0.29    251.03 o 
  -9  16   4     1450.09     1321.10    306.30 o 
  -8  16   4     4904.46     4615.82    424.49 o 
  -7  16   4     9153.55     9000.22    439.54 o 
  -6  16   4     4054.40     4448.49    289.21 o 
  -5  16   4      192.22      354.12    117.87 o 
  -4  16   4     1152.40     1243.34    148.40 o 
  -3  16   4     5547.50     5163.49    263.51 o 
  -2  16   4    12228.69    11033.87    486.89 o 
  -1  16   4    19774.05    19224.21    754.46 o 
   0  16   4     8459.26     9451.60    368.62 o 
   1  16   4     1655.74     2133.13    201.35 o 
   2  16   4    17051.44    16572.94    684.83 o 
   3  16   4     6728.65     6135.55    278.67 o 
   4  16   4     1615.64     1429.02    168.57 o 
   5  16   4     3346.14     3252.17    231.53 o 
   6  16   4      141.46      210.27    148.14 o 
   7  16   4     2326.90     2184.65    428.08 o 
   8  16   4     5772.97     5727.61   1013.09 o 
   9  16   4     3312.23     3776.53   1120.93 o 
  -9  17   4      259.11      237.76    246.76 o 
  -8  17   4      122.78       55.20    217.39 o 
  -7  17   4       22.48       44.48    143.85 o 
  -6  17   4     1310.39     1221.50    194.14 o 
  -5  17   4     1083.10     1459.58    164.89 o 
  -4  17   4      562.02      715.20    138.96 o 
  -3  17   4      110.31      143.26    110.60 o 
  -2  17   4     2378.01     2245.78    242.80 o 
  -1  17   4      100.03      238.85    178.19 o 
   0  17   4     2057.46     2417.43    221.14 o 
   1  17   4     5004.12     4989.61    271.43 o 
   2  17   4      157.33      223.40    113.52 o 
   3  17   4     2519.63     2092.47    188.34 o 
   4  17   4      961.61      920.73    155.13 o 
   5  17   4      440.66      450.92    143.55 o 
   6  17   4      844.86      709.62    177.16 o 
   7  17   4      341.61      406.35    206.90 o 
   8  17   4      113.96      107.09    203.75 o 
   9  17   4      213.83      720.61    462.90 o 
  -9  18   4      334.79      456.07    263.39 o 
  -8  18   4      453.68      506.62    237.37 o 
  -7  18   4      700.83      671.07    188.02 o 
  -6  18   4     1320.37     1597.94    207.31 o 
  -5  18   4      408.77      550.42    140.69 o 
  -4  18   4       14.86      136.44    123.92 o 
  -3  18   4     2063.12     1993.05    178.42 o 
  -2  18   4      581.36      725.84    169.55 o 
  -1  18   4      243.46      268.66    154.79 o 
   0  18   4        3.58       34.90    145.75 o 
   1  18   4       31.43       80.80    114.95 o 
   2  18   4      235.38      254.26    131.93 o 
   3  18   4      512.33      516.00    136.28 o 
   4  18   4     1746.95     1714.07    191.23 o 
   5  18   4      260.28      228.97    146.86 o 
   6  18   4      250.85      399.32    175.52 o 
   7  18   4      798.42      793.60    259.57 o 
   8  18   4      642.05      592.35    295.53 o 
  -9  19   4      827.19      768.64    292.11 o 
  -8  19   4      447.51      562.66    243.41 o 
  -7  19   4       18.43        0.95    154.92 o 
  -6  19   4     4696.22     4647.86    315.37 o 
  -5  19   4    17044.75    17878.10    692.41 o 
  -4  19   4    10303.31    10875.64    436.82 o 
  -3  19   4      955.18      975.12    146.38 o 
  -2  19   4      734.65      802.68    247.30 o 
  -1  19   4     3267.01     3462.77    291.68 o 
   0  19   4    12531.34    13672.18    648.46 o 
   1  19   4    21381.96    21713.18   1443.10 o 
   2  19   4    11008.23    10422.91    659.44 o 
   3  19   4      861.58      784.39    200.38 o 
   4  19   4      698.48      674.11    161.67 o 
   5  19   4     7084.69     7254.05    349.91 o 
   6  19   4     9099.84     9357.55    485.10 o 
   7  19   4     4850.61     4508.32    446.27 o 
   8  19   4       41.71        0.86    332.61 o 
  -8  20   4     2161.87     1996.06    340.51 o 
  -7  20   4     7211.72     6839.12    402.44 o 
  -6  20   4     7221.65     7307.78    413.11 o 
  -5  20   4      364.42      805.03    220.96 o 
  -4  20   4     5298.34     5942.30    472.09 o 
  -3  20   4     9307.10     8056.05    429.57 o 
  -2  20   4     8719.51     8156.93    441.40 o 
  -1  20   4     7844.16     8136.21    434.72 o 
   0  20   4     2700.80     3278.64    312.22 o 
   1  20   4      103.36      354.69    177.66 o 
   2  20   4     6301.48     6419.91    607.70 o 
   3  20   4    13411.04    11882.29    816.10 o 
   4  20   4     8081.76     7792.54    376.03 o 
   5  20   4     5899.20     6223.51    379.33 o 
   6  20   4       76.92      271.11    183.82 o 
   7  20   4     2677.69     2492.43    496.76 o 
   8  20   4     3788.78     3281.06    602.66 o 
  -8  21   4      786.10      402.28    257.54 o 
  -7  21   4      167.69      201.04    222.19 o 
  -6  21   4     3616.70     3305.79    367.67 o 
  -5  21   4    10813.64    10703.01   1016.74 o 
  -4  21   4    10422.93    10667.15    515.60 o 
  -3  21   4     4165.64     4274.67    327.83 o 
  -2  21   4        0.93        9.30    163.35 o 
  -1  21   4     4461.73     4758.67    353.69 o 
   0  21   4     9740.81    10832.23    883.44 o 
   1  21   4     9236.66     9506.73   1078.24 o 
   2  21   4     4160.26     4247.53    731.57 o 
   3  21   4      177.87      115.38    136.32 o 
   4  21   4      376.05      267.20    144.80 o 
   5  21   4     4072.48     4067.95    325.51 o 
   6  21   4     8946.31     8877.09    754.25 o 
   7  21   4     3024.83     2379.07    499.63 o 
  -7  22   4       78.34      216.02    233.06 o 
  -6  22   4       17.58       77.60    210.96 o 
  -5  22   4       68.04      306.79    182.38 o 
  -4  22   4      550.85      758.76    204.62 o 
  -3  22   4      756.85      744.09    190.06 o 
  -2  22   4     2070.44     2047.56    249.45 o 
  -1  22   4      474.38      638.47    260.52 o 
   0  22   4       33.10      201.28    188.29 o 
   1  22   4       19.92       77.56    180.03 o 
   2  22   4      375.85      444.59    216.81 o 
   3  22   4     1230.30      922.73    402.18 o 
   4  22   4      506.64      371.32    159.03 o 
   5  22   4      826.06      818.32    194.71 o 
   6  22   4       12.04      420.08    310.80 o 
   7  22   4        9.33        0.29    325.44 o 
  -7  23   4      200.07      169.62    232.91 o 
  -6  23   4      320.18      270.66    233.28 o 
  -5  23   4     1196.74     1783.01    384.21 o 
  -4  23   4      126.09      328.51    233.75 o 
  -3  23   4      156.26      340.41    178.49 o 
  -2  23   4        5.20      233.26    185.59 o 
  -1  23   4       29.24      150.49    199.02 o 
   0  23   4      308.51      454.87    224.12 o 
   1  23   4      583.15      410.02    220.37 o 
   2  23   4       36.20       83.09    182.13 o 
   3  23   4       37.15      253.94    195.61 o 
   4  23   4      149.28      262.43    153.60 o 
   5  23   4       46.84      276.08    330.75 o 
   6  23   4      520.27      560.51    454.29 o 
  -6  24   4     1463.04     1467.86    290.74 o 
  -5  24   4       26.67      439.65    246.15 o 
  -4  24   4     2668.42     3607.96    621.50 o 
  -3  24   4     6678.75     5949.23    397.25 o 
  -2  24   4     7038.66     6894.84    415.77 o 
  -1  24   4     4221.67     4559.35    522.58 o 
   0  24   4     1162.55     1376.54    407.84 o 
   1  24   4      451.66      359.45    211.13 o 
   2  24   4     2982.28     3385.71    690.72 o 
   3  24   4     6546.13     6426.24    882.42 o 
   4  24   4     5723.48     5470.69    406.66 o 
   5  24   4     2411.41     3007.75   1020.36 o 
  -6  25   4     1539.37     1758.98    340.79 o 
  -5  25   4     5348.56     6855.04   1104.45 o 
  -4  25   4     8344.51     9473.81    904.24 o 
  -3  25   4     2858.71     3411.45    321.47 o 
  -2  25   4       55.91      569.44    304.54 o 
  -1  25   4     2787.35     3323.54    485.33 o 
   0  25   4     2907.64     3374.68    979.32 o 
   1  25   4     3793.71     3842.51    646.50 o 
   2  25   4     3429.19     3454.44    750.70 o 
   3  25   4      600.40      690.24    328.46 o 
   4  25   4     1011.97     1222.93    887.49 o 
   5  25   4     4903.38     6816.09    716.59 o 
  -5  26   4      320.42      395.99    241.90 o 
  -4  26   4      721.81     1361.46    461.46 o 
  -3  26   4     5095.22     4855.16    371.66 o 
  -2  26   4     6938.28     6817.50    469.43 o 
  -1  26   4     2029.20     2547.96    508.91 o 
   0  26   4       24.20      157.38    227.82 o 
   1  26   4       17.76      172.65    277.94 o 
   2  26   4      931.99      900.66    420.23 o 
   3  26   4     5504.69     5316.79   1677.69 o 
   4  26   4     5611.00     6633.81   1553.43 o 
  -4  27   4      759.59     1092.56    262.73 o 
  -3  27   4      711.78     1172.37    367.92 o 
  -2  27   4        8.35      482.76    276.76 o 
  -1  27   4      465.35      745.27    404.70 o 
   0  27   4      170.01      400.59    418.97 o 
   1  27   4      110.33      271.26    308.36 o 
   2  27   4     1044.51      822.71    839.99 o 
   3  27   4      430.33      825.44    865.82 o 
  -2  28   4      874.19     1685.51    672.11 o 
  -1  28   4      701.20     1547.92    376.42 o 
   0  28   4       83.04      471.25    489.80 o 
   1  28   4      299.34      409.72    338.93 o 
 -12   1   5     2024.58     1958.00    349.39 o 
 -11   1   5      119.89      226.01    211.13 o 
 -10   1   5     1577.85     1263.34    204.60 o 
  -9   1   5     1313.98     1289.30    178.78 o 
  -8   1   5      425.38      452.12    117.80 o 
  -7   1   5     4071.35     4164.23    217.56 o 
  -6   1   5     1670.66     1896.38    122.35 o 
  -5   1   5     1057.23     1225.29    118.42 o 
  -4   1   5    36325.71    38283.17   1103.64 o 
  -3   1   5    10267.03    10618.98    354.98 o 
  -2   1   5     3471.21     3978.36    110.34 o 
  -1   1   5     4782.22     4826.83    228.61 o 
   0   1   5      354.71      346.46     60.78 o 
   1   1   5    14948.77    14083.81    637.80 o 
   2   1   5    16179.46    16509.69    927.52 o 
   3   1   5    30176.82    29992.87   1661.32 o 
   4   1   5    16041.89    15852.97    630.91 o 
   5   1   5     1701.87     1721.35    183.01 o 
   6   1   5      369.00      482.31    227.15 o 
   7   1   5     4773.98     5873.92    535.52 o 
   8   1   5     4259.86     5644.56    572.04 o 
   9   1   5      596.53      986.58    349.10 o 
  10   1   5      496.67      858.57    385.54 o 
  11   1   5      143.80      554.88    391.85 o 
 -12   2   5     4570.85     3350.21    339.74 o 
 -11   2   5    12649.18    10588.24    575.97 o 
 -10   2   5    10210.09     9550.45    518.00 o 
  -9   2   5     7002.39     6541.74    336.76 o 
  -8   2   5       47.90       79.91    101.39 o 
  -7   2   5     2324.57     2420.18    173.52 o 
  -6   2   5    40210.89    39926.50    969.14 o 
  -5   2   5    68352.59    68411.84   1600.69 o 
  -4   2   5    43159.27    42040.75   1414.81 o 
  -3   2   5     2882.22     2492.38    138.41 o 
  -2   2   5     3153.31     3012.67    215.95 o 
  -1   2   5    31383.07    28894.80   1003.42 o 
   0   2   5     8607.05     8117.88    349.77 o 
   1   2   5    96973.90    92047.80   6111.84 o 
   2   2   5     9355.78     8820.89    364.81 o 
   3   2   5      674.31      607.29    110.77 o 
   4   2   5    24120.58    27919.29   1032.72 o 
   5   2   5    23977.11    25967.58   1536.13 o 
   6   2   5    31227.46    32193.82   5856.00 o 
   7   2   5     8368.21     9810.98   1495.60 o 
   8   2   5      390.57      578.88    307.99 o 
   9   2   5     4307.82     5823.79    707.70 o 
  10   2   5     4379.51     6531.56    634.31 o 
  11   2   5     9287.19    13984.05   1004.27 o 
 -12   3   5     2114.61     1500.87    292.79 o 
 -11   3   5       69.39      169.51    205.70 o 
 -10   3   5      196.35      199.05    174.48 o 
  -9   3   5     4057.45     3811.64    260.83 o 
  -8   3   5     8445.91     8519.78    370.18 o 
  -7   3   5    13328.03    13532.66    493.04 o 
  -6   3   5     5087.20     4575.47    194.42 o 
  -5   3   5     4224.13     4400.49    167.17 o 
  -4   3   5    43761.68    41837.78   1434.33 o 
  -3   3   5    34661.54    34688.22   1265.17 o 
  -2   3   5    18814.78    21138.72    910.70 o 
  -1   3   5    20814.27    20531.99    868.34 o 
   0   3   5      862.59      802.85     83.99 o 
   1   3   5    31263.30    30444.84   1275.83 o 
   2   3   5    39655.70    36846.54   1208.68 o 
   3   3   5    45206.49    43034.74   1389.66 o 
   4   3   5    32135.84    32760.59   1194.93 o 
   5   3   5      995.91     1268.43    173.70 o 
   6   3   5     5147.42     5697.95   1223.11 o 
   7   3   5     7731.60     8680.01   1661.19 o 
   8   3   5     7439.19     9243.08   1322.27 o 
   9   3   5     5348.71     7395.94    889.93 o 
  10   3   5     1280.01     2174.84    431.42 o 
  11   3   5        5.31      299.56    369.84 o 
 -12   4   5     1964.33     1319.11    279.74 o 
 -11   4   5     1473.04     1099.62    242.87 o 
 -10   4   5     2379.00     2462.12    277.30 o 
  -9   4   5     5178.31     4891.25    327.23 o 
  -8   4   5      487.34      499.09    123.35 o 
  -7   4   5     2548.26     2628.85    174.02 o 
  -6   4   5    11246.41    11493.32    350.40 o 
  -5   4   5    20900.06    21150.13    616.71 o 
  -4   4   5    17554.65    18059.92    603.16 o 
  -3   4   5     3055.68     2897.10    133.62 o 
  -2   4   5    15336.11    14590.07    624.72 o 
  -1   4   5    19416.36    19794.86    736.09 o 
   0   4   5    14124.43    15005.58    492.65 o 
   1   4   5    40566.49    37730.70   1236.69 o 
   2   4   5    20252.46    18106.77    701.48 o 
   3   4   5       33.40        3.84     76.05 o 
   4   4   5    17582.48    19798.88    810.97 o 
   5   4   5    17589.13    20650.48   1611.47 o 
   6   4   5    11348.82    12618.41   2613.97 o 
   7   4   5     3025.73     3616.64   1075.89 o 
   8   4   5      842.58      942.96    310.30 o 
   9   4   5      146.26      295.24    308.40 o 
  10   4   5     1661.09     2324.50    477.77 o 
  11   4   5     3819.23     5716.99    648.17 o 
 -11   5   5      390.57      275.73    207.25 o 
 -10   5   5       15.17       19.18    162.71 o 
  -9   5   5       79.46       66.11    154.17 o 
  -8   5   5       26.69      115.93    133.18 o 
  -7   5   5     1623.63     1575.98    154.26 o 
  -6   5   5      730.73      852.43     95.87 o 
  -5   5   5        1.13       12.17     52.62 o 
  -4   5   5      875.17      905.62     79.89 o 
  -3   5   5      230.83      229.82     49.10 o 
  -2   5   5     2071.07     2216.78    202.72 o 
   0   5   5      372.04      349.87     66.80 o 
   1   5   5     9030.34     9504.46    397.77 o 
   2   5   5    12886.89    11387.86    418.88 o 
   3   5   5      842.37      847.49    147.15 o 
   4   5   5     1522.90     1420.43    168.32 o 
   5   5   5     6579.76     7163.55    444.63 o 
   6   5   5     5810.73     6495.40   1262.29 o 
   7   5   5        6.04       17.39    214.56 o 
   8   5   5      621.88      691.02    314.52 o 
   9   5   5      184.51      372.86    314.72 o 
  10   5   5       24.34      127.26    334.49 o 
  11   5   5       15.04      419.39    387.05 o 
 -11   6   5     3674.99     3081.13    322.36 o 
 -10   6   5     2041.27     1961.44    251.81 o 
  -9   6   5     1342.90     1362.53    214.03 o 
  -8   6   5     1082.36     1367.45    183.11 o 
  -7   6   5     2805.82     2953.50    188.22 o 
  -6   6   5     4794.15     5072.95    198.37 o 
  -5   6   5     5694.79     5861.93    221.45 o 
  -4   6   5    10408.38    10148.67    377.01 o 
  -3   6   5     2178.89     2262.30    170.83 o 
  -2   6   5       31.11       66.49     88.61 o 
  -1   6   5     1601.99     1687.83    135.78 o 
   0   6   5    30601.73    29479.29   1089.70 o 
   1   6   5     8171.71     8335.18    303.65 o 
   2   6   5     2185.44     1926.65    158.82 o 
   3   6   5     2852.33     3179.76    271.65 o 
   4   6   5     1228.63     1333.68    154.94 o 
   5   6   5     1197.94     1486.39    181.50 o 
   6   6   5     4856.42     4796.24    686.03 o 
   7   6   5     2105.21     2348.94    672.40 o 
   8   6   5       51.10        7.58    259.88 o 
   9   6   5     2764.38     3616.86    511.14 o 
  10   6   5     3751.79     4941.35    577.06 o 
 -11   7   5      654.86      662.02    222.99 o 
 -10   7   5      945.91      651.94    196.55 o 
  -9   7   5     7243.54     6552.68    406.79 o 
  -8   7   5    21466.68    21507.21    884.85 o 
  -7   7   5     9320.63     9609.63    452.79 o 
  -6   7   5     2299.28     2247.14    140.41 o 
  -5   7   5      212.87      216.45     60.69 o 
  -4   7   5    16389.87    17013.38    542.32 o 
  -3   7   5    45631.39    43915.17   1771.91 o 
  -2   7   5    35809.35    33821.55   1421.99 o 
  -1   7   5    19110.02    18058.62    659.82 o 
   0   7   5      165.99      219.68     66.39 o 
   1   7   5    23648.26    23896.21    879.86 o 
   2   7   5    27490.54    23926.38    932.25 o 
   3   7   5    46837.05    45032.84   1658.47 o 
   4   7   5    25952.19    26344.06   1265.32 o 
   5   7   5     4110.55     4370.35    308.22 o 
   6   7   5     1562.86     1143.52    268.07 o 
   7   7   5     7813.04     7836.39   1021.65 o 
   8   7   5    12900.93    13650.92   2869.38 o 
   9   7   5    10063.84    11390.70   2277.91 o 
  10   7   5     2578.99     3764.84    522.46 o 
 -11   8   5     2589.52     2278.30    363.02 o 
 -10   8   5     7102.45     5913.33    572.98 o 
  -9   8   5     3177.94     2775.53    321.54 o 
  -8   8   5       96.56      317.12    152.14 o 
  -7   8   5    11196.70    11005.03    508.98 o 
  -6   8   5     8324.54     8586.26    330.69 o 
  -5   8   5    14333.85    14752.11    412.93 o 
  -4   8   5    15637.55    15729.63    459.37 o 
  -3   8   5     4587.12     4923.05    326.25 o 
  -2   8   5    24790.22    24357.72   1657.32 o 
  -1   8   5    50621.73    52640.77   1765.12 o 
   0   8   5    24078.64    24510.28    993.82 o 
   1   8   5    12988.67    12896.83    574.74 o 
   2   8   5    20793.74    20482.48    765.29 o 
   3   8   5       29.77       27.92     93.90 o 
   4   8   5    15826.85    15968.70    732.95 o 
   5   8   5    27068.59    27875.92   2030.39 o 
   6   8   5    11983.40    11857.42    766.19 o 
   7   8   5     5030.21     4429.46    465.37 o 
   8   8   5      486.95      559.79    288.02 o 
   9   8   5      943.82     1312.72    381.49 o 
  10   8   5     5615.37     6957.19    806.13 o 
 -11   9   5      351.84      182.68    260.08 o 
 -10   9   5      663.53      804.05    274.10 o 
  -9   9   5     5158.01     4774.40    508.49 o 
  -8   9   5    11108.55    10441.58    702.25 o 
  -7   9   5     7829.59     7724.21    315.10 o 
  -6   9   5     2627.56     2663.24    173.50 o 
  -5   9   5      363.19      387.09     88.24 o 
  -4   9   5     1550.61     1663.97    138.28 o 
  -3   9   5    16338.91    15994.14    583.88 o 
  -2   9   5    28558.38    28225.28   1791.77 o 
  -1   9   5     9295.62     9246.04    322.19 o 
   0   9   5      234.24      228.82     62.49 o 
   1   9   5     2573.82     2727.94    148.44 o 
   2   9   5     3093.99     3050.69    192.45 o 
   3   9   5    10106.03     9826.56    423.34 o 
   4   9   5    11937.07    11961.10    511.82 o 
   5   9   5      183.77      169.56    145.76 o 
   6   9   5     1842.56     1633.81    411.39 o 
   7   9   5     1603.25     1730.43    390.44 o 
   8   9   5     4901.72     4347.78    509.70 o 
   9   9   5     4013.77     4161.67    538.31 o 
  10   9   5     1235.70     1306.65    399.31 o 
 -11  10   5       41.66        0.42    222.72 o 
 -10  10   5       10.40        1.00    212.94 o 
  -9  10   5      260.77      408.52    226.32 o 
  -8  10   5      345.86      440.27    224.56 o 
  -7  10   5       29.46       90.34    113.14 o 
  -6  10   5      796.74      745.05    115.57 o 
  -5  10   5      952.04     1005.58    105.46 o 
  -4  10   5      129.97      111.98     80.30 o 
  -3  10   5       10.55       47.56    109.03 o 
  -2  10   5      606.87      823.79    147.17 o 
  -1  10   5      972.43      781.64     86.45 o 
   0  10   5     1328.79     1372.61     99.75 o 
   1  10   5       15.07       52.94     73.73 o 
   2  10   5      400.13      318.87     88.01 o 
   3  10   5     1447.00     1347.35    135.85 o 
   4  10   5      199.68      125.14    119.15 o 
   5  10   5      300.21      257.13    153.44 o 
   6  10   5        7.05        2.32    179.75 o 
   7  10   5       17.69        0.41    213.20 o 
   8  10   5       33.61       44.36    249.14 o 
   9  10   5       35.40       80.18    301.00 o 
  10  10   5       32.71      108.08    312.87 o 
 -11  11   5      273.48      224.63    252.93 o 
 -10  11   5       26.29        0.57    227.85 o 
  -9  11   5     2969.07     2777.65    345.09 o 
  -8  11   5     7173.56     7518.73    503.65 o 
  -7  11   5     1515.21     1691.58    191.64 o 
  -6  11   5       32.22       62.62    114.95 o 
  -5  11   5      217.45      169.74     84.36 o 
  -4  11   5      304.37      291.34     90.99 o 
  -3  11   5     8908.46     8539.81    428.61 o 
  -2  11   5    12858.60    11745.52    780.40 o 
  -1  11   5     5748.12     5285.13    226.69 o 
   0  11   5     8414.79     9293.63    302.04 o 
   1  11   5      595.10      711.91     90.97 o 
   2  11   5     8622.11     8491.38    335.14 o 
   3  11   5     7189.79     7095.25    304.99 o 
   4  11   5     3616.19     3540.38    221.71 o 
   5  11   5       30.12       24.39    137.27 o 
   6  11   5      209.96       84.79    193.13 o 
   7  11   5     3989.16     4109.70    498.49 o 
   8  11   5     3047.37     2917.72    537.37 o 
   9  11   5     3591.52     3151.45    475.07 o 
  10  11   5      622.77       32.14    617.87 o 
 -11  12   5     3409.51     2714.27    623.32 o 
 -10  12   5     4849.65     4274.88    447.21 o 
  -9  12   5     2256.49     2275.08    329.61 o 
  -8  12   5      679.08     1014.13    223.53 o 
  -7  12   5     9794.06     9805.56    441.33 o 
  -6  12   5    11761.37    11492.44    485.18 o 
  -5  12   5     9146.17     9952.39    452.13 o 
  -4  12   5     8008.16     7892.64    381.58 o 
  -3  12   5     1649.71     1620.28    158.81 o 
  -2  12   5     4454.11     3860.65    212.98 o 
  -1  12   5    34836.49    34684.93   1069.10 o 
   0  12   5    49851.78    51870.05   1441.30 o 
   1  12   5    14657.84    15730.65    560.86 o 
   2  12   5     7404.73     6556.35    292.51 o 
   3  12   5       54.97       58.26     97.46 o 
   4  12   5     9985.52     9330.55    387.99 o 
   5  12   5    15325.95    16967.49    749.25 o 
   6  12   5    12994.68    12539.40    971.00 o 
   7  12   5     8601.43     8310.54    623.45 o 
   8  12   5      490.28      344.23    316.25 o 
   9  12   5      616.67      402.60    367.77 o 
  10  12   5     4425.44     4514.79    946.18 o 
 -10  13   5      649.18      561.52    275.55 o 
  -9  13   5     5942.25     5590.66    477.88 o 
  -8  13   5    16858.64    16969.01    927.78 o 
  -7  13   5     9454.63     9762.21    451.29 o 
  -6  13   5     3437.32     3479.98    249.60 o 
  -5  13   5        8.60       35.76    110.95 o 
  -4  13   5     5315.07     5374.14    255.41 o 
  -3  13   5    18569.28    17011.69   1348.51 o 
  -2  13   5    28114.18    25942.08   1553.63 o 
  -1  13   5    20263.44    20593.48    682.93 o 
   0  13   5      273.81      180.54    105.93 o 
   1  13   5    14143.24    14274.46    515.25 o 
   2  13   5    18756.87    18024.49    771.16 o 
   3  13   5    14621.13    14538.96    497.41 o 
   4  13   5     5968.80     5643.76    288.85 o 
   5  13   5     2375.67     2454.18    214.04 o 
   6  13   5      348.68      160.24    211.62 o 
   7  13   5     8980.76     8251.95    883.33 o 
   8  13   5    12482.57    10837.87    798.31 o 
   9  13   5     6782.96     5426.41    580.09 o 
 -10  14   5     1762.79     1605.91    333.15 o 
  -9  14   5       72.00      325.04    232.69 o 
  -8  14   5        3.72       99.44    194.66 o 
  -7  14   5     1518.42     1617.29    201.08 o 
  -6  14   5     2401.22     2359.84    225.31 o 
  -5  14   5     2398.07     2366.30    203.45 o 
  -4  14   5     2893.32     2903.86    188.65 o 
  -3  14   5       38.75       75.26    114.06 o 
  -2  14   5      214.10      485.09    128.42 o 
  -1  14   5     3746.09     4042.91    265.08 o 
   0  14   5    19041.32    18283.57    644.84 o 
   1  14   5     2572.32     2506.70    180.93 o 
   2  14   5       43.77       30.45     92.27 o 
   3  14   5     4073.75     3829.53    230.02 o 
   4  14   5      453.36      305.91    124.26 o 
   5  14   5     1005.43     1133.36    171.92 o 
   6  14   5     5666.49     5398.38    355.23 o 
   7  14   5     2068.02     2215.91    352.97 o 
   8  14   5        2.07       56.27    244.29 o 
   9  14   5     1052.60      594.25    542.97 o 
 -10  15   5       71.13        7.69    255.22 o 
  -9  15   5        3.10        0.14    212.74 o 
  -8  15   5       85.65      107.87    203.39 o 
  -7  15   5       47.32       53.03    148.79 o 
  -6  15   5        2.76        1.72    136.48 o 
  -5  15   5        8.20      117.66    109.09 o 
  -4  15   5      258.33      268.89    111.11 o 
  -3  15   5        0.75       11.58    118.52 o 
  -2  15   5      209.52      182.52    125.60 o 
  -1  15   5     1933.33     2477.16    224.16 o 
   0  15   5     1545.19     1741.53    183.08 o 
   1  15   5     2275.98     2209.74    205.71 o 
   2  15   5     1443.71     1104.31    155.23 o 
   3  15   5      297.78      210.00    112.63 o 
   4  15   5      839.59      712.89    149.86 o 
   5  15   5     1235.96     1121.55    168.98 o 
   6  15   5     1332.97     1339.97    216.25 o 
   7  15   5       14.31        3.73    214.09 o 
   8  15   5      527.86      319.04    325.87 o 
   9  15   5       23.29      222.70    362.74 o 
 -10  16   5     1109.14     1282.62    339.26 o 
  -9  16   5     2124.96     1896.19    324.54 o 
  -8  16   5       14.24       36.63    209.96 o 
  -7  16   5     1219.30     1167.97    194.80 o 
  -6  16   5     3854.17     3995.76    286.27 o 
  -5  16   5    11764.76    11882.25    434.57 o 
  -4  16   5     2359.10     2403.90    193.45 o 
  -3  16   5      566.73      479.80    146.64 o 
  -2  16   5     4182.70     3588.88    397.98 o 
  -1  16   5    11766.96    11518.84    511.88 o 
   0  16   5    13229.50    14739.55    629.28 o 
   1  16   5    11695.74    11628.43    616.20 o 
   2  16   5     6146.31     5941.66    342.06 o 
   3  16   5        6.08       21.50    110.74 o 
   4  16   5     3738.49     3734.49    243.24 o 
   5  16   5     9744.43    10706.40    438.80 o 
   6  16   5     4373.25     4663.17    343.83 o 
   7  16   5     2226.21     2487.23    585.30 o 
   8  16   5      770.37      467.42    403.35 o 
   9  16   5       47.15      153.53    352.41 o 
  -9  17   5     3343.11     3459.95    406.36 o 
  -8  17   5     5747.26     5901.31    667.66 o 
  -7  17   5     5765.71     5833.35    359.93 o 
  -6  17   5     3151.05     3218.10    274.00 o 
  -5  17   5      216.57      484.56    133.79 o 
  -4  17   5     9831.97     9459.24    385.27 o 
  -3  17   5    13696.31    13711.35    835.73 o 
  -2  17   5     6367.62     7143.68    668.13 o 
  -1  17   5     6719.06     6875.86    374.52 o 
   0  17   5        5.57       86.81    160.89 o 
   1  17   5     1794.24     2044.87    181.18 o 
   2  17   5    14340.17    14441.53    803.09 o 
   3  17   5    15310.19    15090.16    955.53 o 
   4  17   5     4077.76     4024.21    261.58 o 
   5  17   5      100.36      125.20    141.27 o 
   6  17   5     1227.72     1360.36    212.61 o 
   7  17   5     6518.64     5565.43    700.52 o 
   8  17   5     4435.42     4039.32    682.58 o 
  -9  18   5     1198.19     1366.61    323.07 o 
  -8  18   5      263.31      250.45    230.12 o 
  -7  18   5      776.15      716.87    200.10 o 
  -6  18   5    10973.95    10576.94    505.85 o 
  -5  18   5    21614.02    22814.86    759.21 o 
  -4  18   5     9161.76     9901.63    399.04 o 
  -3  18   5       46.80      197.06    122.99 o 
  -2  18   5      647.02     1121.57    225.91 o 
  -1  18   5     7131.94     7729.70    678.71 o 
   0  18   5    15113.33    15309.61    664.31 o 
   1  18   5    13122.64    13636.46    632.80 o 
   2  18   5     8032.98     7996.44    639.89 o 
   3  18   5      149.14      267.54    133.32 o 
   4  18   5     6411.29     6365.79    340.26 o 
   5  18   5    10549.95    11287.89    479.28 o 
   6  18   5    12096.76    12595.06    732.49 o 
   7  18   5     4353.15     3875.95    700.52 o 
   8  18   5      118.23       56.00    242.56 o 
  -9  19   5      537.49      930.35    495.62 o 
  -8  19   5      686.26      584.63    248.14 o 
  -7  19   5      836.61      991.88    208.74 o 
  -6  19   5      958.94      775.57    193.50 o 
  -5  19   5      171.88      475.29    151.47 o 
  -4  19   5     3250.89     3229.36    234.87 o 
  -3  19   5     4855.19     4857.33    276.02 o 
  -2  19   5     5528.65     5508.34    435.62 o 
  -1  19   5     1488.83     1891.14    455.44 o 
   0  19   5      200.27      241.37    185.35 o 
   1  19   5     1783.88     1939.68    255.04 o 
   2  19   5     4881.46     5061.14    517.21 o 
   3  19   5     6708.51     6950.34    613.09 o 
   4  19   5     2591.68     2575.56    230.69 o 
   5  19   5      869.72      917.75    181.90 o 
   6  19   5       13.52      155.21    183.86 o 
   7  19   5     1464.87     1211.47    300.23 o 
   8  19   5     2040.85     1620.06    368.31 o 
  -8  20   5        1.45       63.61    232.90 o 
  -7  20   5       46.55       50.78    173.71 o 
  -6  20   5        0.03       52.77    168.02 o 
  -5  20   5      250.41      313.78    192.48 o 
  -4  20   5     1851.87     2072.26    211.52 o 
  -3  20   5     1200.24     1246.05    204.52 o 
  -2  20   5      462.81      418.49    184.45 o 
  -1  20   5      153.03      123.35    183.80 o 
   0  20   5       85.45        2.28    177.45 o 
   1  20   5      604.31      535.54    206.55 o 
   2  20   5       47.86      118.06    171.37 o 
   3  20   5       18.84       77.48    143.12 o 
   4  20   5       11.15      121.58    155.07 o 
   5  20   5      363.84      403.01    186.42 o 
   6  20   5       58.43      126.27    177.63 o 
   7  20   5       48.94        5.76    227.30 o 
  -8  21   5      717.28      663.18    274.67 o 
  -7  21   5     2618.99     2475.90    276.28 o 
  -6  21   5     1885.32     1745.37    233.35 o 
  -5  21   5      527.03      997.97    344.80 o 
  -4  21   5     6860.84     6994.84    522.59 o 
  -3  21   5     3739.20     3764.12    318.39 o 
  -2  21   5     3135.68     3384.57    312.53 o 
  -1  21   5     1410.51     1445.78    252.57 o 
   0  21   5       73.94       40.26    181.06 o 
   1  21   5     1078.04     1139.17    389.25 o 
   2  21   5     3893.30     4203.04    731.43 o 
   3  21   5     4103.13     4597.96    868.24 o 
   4  21   5      862.08      816.24    183.54 o 
   5  21   5      920.08      757.01    200.70 o 
   6  21   5      202.04      320.72    197.33 o 
   7  21   5     1837.29     1245.79    435.64 o 
  -7  22   5      347.39      333.15    360.02 o 
  -6  22   5     5441.96     5424.01    486.15 o 
  -5  22   5    12649.66    12689.25   1157.65 o 
  -4  22   5     3318.15     3730.50    504.69 o 
  -3  22   5      368.51      534.93    196.83 o 
  -2  22   5      673.56      817.15    216.76 o 
  -1  22   5     4574.84     5059.58    382.82 o 
   0  22   5     8359.99     9881.70   1018.47 o 
   1  22   5     6181.75     5926.11    899.45 o 
   2  22   5     1470.21     1379.28    484.64 o 
   3  22   5      962.28     1038.79    459.31 o 
   4  22   5     4427.96     4419.36    358.13 o 
   5  22   5     6920.89     7223.75    454.45 o 
   6  22   5     5597.01     5539.82    619.11 o 
  -7  23   5     2733.09     3002.94    367.64 o 
  -6  23   5      563.28      592.86    254.24 o 
  -5  23   5      976.28     1472.11    427.20 o 
  -4  23   5     6321.62     6642.94    756.48 o 
  -3  23   5     9910.38     9103.55    491.01 o 
  -2  23   5     6526.19     6374.12    411.54 o 
  -1  23   5     3032.28     3625.45    412.75 o 
   0  23   5        1.25      149.90    201.88 o 
   1  23   5     2039.60     2070.37    354.09 o 
   2  23   5     8309.58     8607.17   1616.17 o 
   3  23   5    14873.96    14676.87   1701.59 o 
   4  23   5     5725.53     5637.64    598.39 o 
   5  23   5      691.86     1145.99    281.90 o 
   6  23   5      560.82      892.68    415.69 o 
  -6  24   5     1869.42     1663.63    310.50 o 
  -5  24   5     3222.08     4040.84    658.19 o 
  -4  24   5     3134.66     3278.03    467.78 o 
  -3  24   5      426.75      478.09    212.59 o 
  -2  24   5      160.91      445.39    211.15 o 
  -1  24   5     1453.39     1876.02    289.35 o 
   0  24   5     1361.54     1440.11    375.00 o 
   1  24   5     1377.53     1333.75    455.20 o 
   2  24   5     2198.90     2559.93   1908.43 o 
   3  24   5        1.72      496.86    261.93 o 
   4  24   5     2206.42     2399.94    526.68 o 
   5  24   5     3628.39     4394.83    623.90 o 
  -5  25   5        7.99      374.44    312.29 o 
  -4  25   5       17.51      503.49    264.78 o 
  -3  25   5       41.83      228.42    215.27 o 
  -2  25   5       42.69      273.06    294.16 o 
  -1  25   5      158.41      221.29    237.97 o 
   0  25   5      155.36      237.90    253.12 o 
   1  25   5      123.11       80.20    291.56 o 
   2  25   5       38.84      229.78    266.02 o 
   3  25   5       34.54      413.20    263.73 o 
   4  25   5       65.33      528.82    293.14 o 
  -4  26   5      569.94      880.54    304.81 o 
  -3  26   5       33.17      256.84    262.58 o 
  -2  26   5      101.18      491.99    351.22 o 
  -1  26   5     1062.83     1343.13    427.55 o 
   0  26   5     1059.51     1287.79    595.97 o 
   1  26   5     1079.89      974.32    421.00 o 
   2  26   5       12.39       83.96    214.95 o 
   3  26   5      235.52      552.36    247.37 o 
  -3  27   5     5184.27     4839.07    402.22 o 
  -2  27   5     7324.97     8243.39    746.06 o 
  -1  27   5     1630.66     2571.36    551.96 o 
   0  27   5       22.45      407.15    413.11 o 
   1  27   5     1425.00     1045.72    474.59 o 
   2  27   5     4476.95     5256.28   1106.84 o 
 -12   0   6     1640.16     1639.24    496.48 o 
 -11   0   6       66.87      246.52    377.95 o 
 -10   0   6     4436.65     4676.43    428.90 o 
  -9   0   6     5185.55     5299.29    416.70 o 
  -8   0   6     9311.22     9506.96    550.64 o 
  -7   0   6    11904.36    12073.55    617.24 o 
  -6   0   6       86.10      170.74     91.12 o 
  -5   0   6    22427.39    22154.86    762.57 o 
  -4   0   6    47265.77    49938.07   2260.26 o 
  -3   0   6    20740.15    20092.12   1565.63 o 
  -2   0   6    19727.16    19545.72   1768.38 o 
  -1   0   6       85.08       85.52     72.89 o 
   0   0   6     9982.03     8877.19    705.97 o 
   1   0   6    29073.47    26245.01   1915.60 o 
   2   0   6    59879.94    58016.41   3593.58 o 
   3   0   6    42804.84    42988.93   2645.39 o 
   4   0   6      218.54      194.29    209.50 o 
   5   0   6     1046.84     1074.74    312.81 o 
   6   0   6     7159.83     7702.29    818.47 o 
   7   0   6    15336.98    17578.46   1475.66 o 
   8   0   6    16358.60    19946.92   1642.97 o 
   9   0   6     2581.55     4289.51    733.81 o 
  10   0   6      309.45     1080.77    554.16 o 
 -12   1   6     4188.96     3551.43    426.09 o 
 -11   1   6     7176.06     6036.85    489.56 o 
 -10   1   6     5388.85     5359.33    362.69 o 
  -9   1   6     3221.85     3099.69    226.65 o 
  -8   1   6      480.35      593.32    124.44 o 
  -7   1   6     3735.56     3681.42    199.33 o 
  -6   1   6    23939.11    22992.02    573.81 o 
  -5   1   6    36512.81    37645.79    915.17 o 
  -4   1   6     4571.52     4466.45    220.15 o 
  -3   1   6     1514.68     1378.95    107.70 o 
  -2   1   6     7452.43     7682.12    391.32 o 
  -1   1   6     8305.25     8804.39    442.15 o 
   0   1   6    36821.25    35857.10   1644.38 o 
   1   1   6    58401.48    54289.40   2478.69 o 
   2   1   6      870.06      886.13    133.84 o 
   3   1   6     2692.51     2782.79    260.22 o 
   4   1   6    15476.88    13996.25    566.22 o 
   5   1   6    19409.43    18624.52    837.48 o 
   6   1   6     5623.96     5078.06    511.40 o 
   7   1   6     1978.04     2480.60    387.60 o 
   8   1   6      249.75      585.68    301.97 o 
   9   1   6     3882.28     5232.54    564.17 o 
  10   1   6     3955.13     5640.01    604.35 o 
 -12   2   6       20.43      223.25    282.10 o 
 -11   2   6      104.96       98.84    205.04 o 
 -10   2   6       16.32       99.32    171.89 o 
  -9   2   6     1248.42     1477.59    207.12 o 
  -8   2   6     1808.46     1923.58    174.88 o 
  -7   2   6      532.29      615.42    109.21 o 
  -6   2   6     1170.75     1206.88     84.35 o 
  -5   2   6     1019.72     1042.00     97.29 o 
  -4   2   6      873.24      821.82    100.78 o 
  -3   2   6     1795.42     1892.83    104.57 o 
  -2   2   6      387.06      374.31     46.72 o 
  -1   2   6       55.55       34.91     42.09 o 
   0   2   6      950.03      643.87     67.42 o 
   1   2   6      898.50     1052.18     89.02 o 
   2   2   6     6371.53     6056.49    424.26 o 
   3   2   6     1601.49     1216.10    169.03 o 
   4   2   6     1171.68     1164.06    146.59 o 
   5   2   6     7800.65     7860.27    386.95 o 
   6   2   6     3629.39     3764.15    554.30 o 
   7   2   6      326.78      333.47    254.89 o 
   8   2   6     1071.50     1210.81    336.48 o 
   9   2   6     1053.62     1461.87    380.80 o 
  10   2   6       62.66      215.73    330.77 o 
 -12   3   6      526.60      649.32    304.81 o 
 -11   3   6     1895.35     1940.69    276.38 o 
 -10   3   6      352.58      451.21    188.35 o 
  -9   3   6      283.40      423.52    168.83 o 
  -8   3   6      141.54      226.88    110.63 o 
  -7   3   6      540.98      669.62    107.25 o 
  -6   3   6     6508.85     6550.98    202.96 o 
  -5   3   6     4994.67     4838.64    185.90 o 
  -4   3   6       16.74       18.56     54.06 o 
  -3   3   6      267.51      319.56     56.12 o 
  -2   3   6       53.74       59.52     47.26 o 
  -1   3   6     2224.31     2189.38    134.34 o 
   0   3   6       73.26       42.07     55.69 o 
   1   3   6      882.19      845.51     97.16 o 
   2   3   6     2759.68     2691.16    184.01 o 
   3   3   6     3724.27     3210.20    221.93 o 
   4   3   6     1311.81      992.54    146.79 o 
   5   3   6     1288.09     1284.77    173.65 o 
   6   3   6     2994.90     2813.47    613.85 o 
   7   3   6       20.84       89.09    230.36 o 
   8   3   6     3018.94     3775.99    637.24 o 
   9   3   6     2993.70     4052.50    511.80 o 
  10   3   6      321.41      487.35    366.64 o 
 -11   4   6        5.63       71.37    192.17 o 
 -10   4   6     2327.53     2282.95    265.08 o 
  -9   4   6     7659.30     7425.36    405.53 o 
  -8   4   6     7615.83     7800.24    397.15 o 
  -7   4   6     9802.84     9158.55    370.84 o 
  -6   4   6      134.94      170.58     68.21 o 
  -5   4   6     7503.31     7637.96    292.57 o 
  -4   4   6    15632.83    15522.54    594.28 o 
  -3   4   6    24422.63    22263.69    881.34 o 
  -2   4   6    34986.68    31056.13    899.63 o 
  -1   4   6     5021.13     5217.93    222.59 o 
   0   4   6       37.18       44.13     62.30 o 
   1   4   6    38522.80    34932.77   1185.56 o 
   2   4   6    45411.65    42965.41   1595.10 o 
   3   4   6    34520.00    35640.12   1384.53 o 
   4   4   6     7267.28     7915.87    409.86 o 
   5   4   6     2901.07     3010.05    292.46 o 
   6   4   6     1312.40     1575.54    323.71 o 
   7   4   6     8612.09     9930.98   2385.10 o 
   8   4   6    11213.27    12395.19   2064.97 o 
   9   4   6     2304.42     3318.46    500.26 o 
  10   4   6      492.97     1062.79    383.17 o 
 -11   5   6     6073.93     5013.17    380.84 o 
 -10   5   6     5623.94     5202.36    360.75 o 
  -9   5   6     2536.85     2670.10    256.62 o 
  -8   5   6     2367.17     2690.92    237.70 o 
  -7   5   6    12579.59    12712.88    561.05 o 
  -6   5   6    24423.15    24854.69    710.37 o 
  -5   5   6    27041.00    27505.96    825.38 o 
  -4   5   6     3496.05     3481.87    163.14 o 
  -3   5   6       10.81       66.54     42.87 o 
  -2   5   6    13271.78    12822.65    454.41 o 
  -1   5   6    26055.81    24909.23    869.78 o 
   0   5   6    69629.44    65784.16   4159.38 o 
   1   5   6    22556.79    20279.62    779.14 o 
   2   5   6     1625.71     1639.40    153.07 o 
   3   5   6    10720.18    10401.19    448.83 o 
   4   5   6    23360.48    23217.89   1451.00 o 
   5   5   6    39128.68    44004.88   4880.37 o 
   6   5   6    13285.43    14022.36   3075.86 o 
   7   5   6     1706.16     1933.83    655.47 o 
   8   5   6      633.37      842.84    313.26 o 
   9   5   6     6552.96     8960.29   1142.04 o 
  10   5   6     6376.62     8687.60    938.14 o 
 -11   6   6      208.98       97.73    191.28 o 
 -10   6   6     1957.23     2093.37    256.94 o 
  -9   6   6     7074.47     6994.31    394.37 o 
  -8   6   6    23007.17    23035.71    910.43 o 
  -7   6   6    11277.72    11562.38    494.86 o 
  -6   6   6        9.67       37.77     82.40 o 
  -5   6   6     4477.69     4683.95    171.72 o 
  -4   6   6    11390.22    10904.93    409.39 o 
  -3   6   6    25838.08    25697.88   1132.16 o 
  -2   6   6    28590.19    28154.79   1310.62 o 
  -1   6   6     1389.89     1211.59    122.17 o 
   0   6   6     7191.65     7106.53    524.97 o 
   1   6   6     6350.32     6661.06    447.30 o 
   2   6   6    12433.48    11423.00    453.76 o 
   3   6   6    26672.47    26445.75    944.79 o 
   4   6   6     3440.60     3943.42    270.57 o 
   5   6   6      686.19      660.65    167.10 o 
   6   6   6     8873.73     9291.79   2137.29 o 
   7   6   6     6502.63     7126.46   1472.50 o 
   8   6   6     7609.97     8250.86   2335.45 o 
   9   6   6     3225.20     4314.37    532.64 o 
  10   6   6      243.00      510.07    352.62 o 
 -11   7   6       26.16       48.01    191.36 o 
 -10   7   6      692.95      650.33    205.53 o 
  -9   7   6      980.27      947.67    194.30 o 
  -8   7   6      123.13      243.05    151.48 o 
  -7   7   6     2625.91     2699.93    209.34 o 
  -6   7   6     1598.71     1536.75    130.42 o 
  -5   7   6     3810.74     4167.00    205.31 o 
  -4   7   6      495.20      449.11    125.80 o 
  -3   7   6      146.03      170.10     97.47 o 
  -2   7   6    12007.97    11815.18    888.49 o 
  -1   7   6     2032.46     2121.44    143.79 o 
   0   7   6    11135.09     9936.61    390.91 o 
   1   7   6     4021.30     3201.27    188.74 o 
   2   7   6      591.12      529.57    106.95 o 
   3   7   6      659.56      438.65    115.02 o 
   4   7   6     6272.27     6496.13    346.76 o 
   5   7   6     9752.71    10836.25    794.35 o 
   6   7   6     1153.05     1490.55    280.48 o 
   7   7   6     1170.88     1309.78    313.13 o 
   8   7   6      730.59      972.67    337.17 o 
   9   7   6      309.34      479.76    315.79 o 
  10   7   6      543.89      815.77    380.96 o 
 -11   8   6       52.78      222.98    250.24 o 
 -10   8   6      152.63      105.80    173.74 o 
  -9   8   6      956.66     1148.88    205.93 o 
  -8   8   6       48.70      132.46    143.57 o 
  -7   8   6      180.22       57.95    107.42 o 
  -6   8   6     1151.11     1094.96    122.07 o 
  -5   8   6       27.53       33.48     72.90 o 
  -4   8   6     2336.27     2468.57    164.22 o 
  -3   8   6    11348.81    10297.33    511.76 o 
  -2   8   6     2845.67     2681.44    231.03 o 
  -1   8   6      336.57      359.46    108.99 o 
   0   8   6       78.73       70.54     72.78 o 
   1   8   6     2384.04     1976.55    155.33 o 
   2   8   6      518.84      528.40    109.42 o 
   3   8   6     1625.05     1739.77    174.00 o 
   4   8   6     4537.11     4725.17    303.56 o 
   5   8   6     4072.48     4404.22    435.05 o 
   6   8   6       25.28        3.03    186.08 o 
   7   8   6     2219.36     2321.77    427.17 o 
   8   8   6     2223.44     2502.06    562.34 o 
   9   8   6      454.51      460.05    339.34 o 
  10   8   6      123.07      260.86    340.58 o 
 -11   9   6     3503.46     3078.62    401.71 o 
 -10   9   6     3179.01     2839.35    374.10 o 
  -9   9   6      216.92      478.06    230.64 o 
  -8   9   6     1390.92     1573.66    196.10 o 
  -7   9   6     5086.61     5429.39    251.04 o 
  -6   9   6     5881.77     6585.94    270.98 o 
  -5   9   6     4149.51     4214.29    213.08 o 
  -4   9   6     2464.94     2309.86    179.17 o 
  -3   9   6      149.82      281.23    107.42 o 
  -2   9   6    24642.90    24087.40   1109.95 o 
  -1   9   6    43959.55    44248.85   1566.39 o 
   0   9   6     5441.81     5398.25    247.79 o 
   1   9   6     2481.97     2453.73    173.76 o 
   2   9   6        7.35        3.63     83.10 o 
   3   9   6     4000.74     3579.96    265.48 o 
   4   9   6    14120.25    14630.76    900.36 o 
   5   9   6    19798.09    23316.62   1995.30 o 
   6   9   6     5272.60     5399.28    461.26 o 
   7   9   6      791.38      881.75    305.39 o 
   8   9   6      967.84     1117.49    340.24 o 
   9   9   6     4812.86     5497.05    993.39 o 
  10   9   6     4699.57     5507.25    616.47 o 
 -11  10   6       67.53        0.44    239.05 o 
 -10  10   6     3168.99     3130.35    383.04 o 
  -9  10   6    14030.40    14220.65   1172.32 o 
  -8  10   6    18320.24    18130.08    969.23 o 
  -7  10   6     9335.92     9097.90    423.15 o 
  -6  10   6      486.27      517.54    111.25 o 
  -5  10   6      154.52      143.19     82.89 o 
  -4  10   6     6761.60     6719.33    297.49 o 
  -3  10   6    47552.16    45960.81   3379.64 o 
  -2  10   6    61527.13    59425.32   3808.24 o 
  -1  10   6     6007.70     6347.60    300.92 o 
   0  10   6      871.58      927.65    129.70 o 
   1  10   6     3904.86     3694.41    235.31 o 
   2  10   6    13266.51    13121.25    549.63 o 
   3  10   6    18417.12    18758.30    746.07 o 
   4  10   6     9504.43    10299.47    593.36 o 
   5  10   6      354.01      193.11    158.03 o 
   6  10   6     3521.99     3201.21    384.67 o 
   7  10   6    13598.19    13985.19    914.44 o 
   8  10   6    10529.43    10430.31    783.17 o 
   9  10   6     5418.19     5635.26    682.73 o 
  10  10   6      309.09      283.48    361.81 o 
 -11  11   6     2807.94     2494.61    405.24 o 
 -10  11   6     3460.24     3352.16    396.26 o 
  -9  11   6      370.94      632.81    235.43 o 
  -8  11   6      484.57      637.26    220.80 o 
  -7  11   6     4878.19     4675.62    299.75 o 
  -6  11   6     4416.24     4766.01    282.36 o 
  -5  11   6     2611.23     2648.43    205.93 o 
  -4  11   6     1337.59     1335.00    123.16 o 
  -3  11   6     1302.64     1407.04    177.27 o 
  -2  11   6    12646.68    11735.08    553.65 o 
  -1  11   6    23447.23    21204.06    770.81 o 
   0  11   6    29228.47    29021.92    916.61 o 
   1  11   6     1433.11     1504.10    136.40 o 
   2  11   6       13.08       51.33     89.28 o 
   3  11   6     4154.81     4054.61    396.49 o 
   4  11   6    12083.02    13011.85    573.14 o 
   5  11   6    14708.56    17249.10   2964.66 o 
   6  11   6    10384.58     9508.34    744.72 o 
   7  11   6     1649.76     1989.83    371.04 o 
   8  11   6      883.47      859.96    340.07 o 
   9  11   6     2610.47     2361.30    442.75 o 
 -10  12   6      504.07      508.38    277.30 o 
  -9  12   6      495.83      657.61    244.12 o 
  -8  12   6     2292.77     2128.92    290.37 o 
  -7  12   6     1563.61     1991.65    207.20 o 
  -6  12   6      895.16      915.58    159.80 o 
  -5  12   6       79.97       42.65    111.00 o 
  -4  12   6     1722.66     1837.77    219.91 o 
  -3  12   6     3181.65     3173.18    262.62 o 
  -2  12   6     2736.18     2671.82    241.01 o 
  -1  12   6     6974.07     6952.98    356.85 o 
   0  12   6      277.07      116.27     85.33 o 
   1  12   6      381.34      365.16     87.44 o 
   2  12   6     1699.81     1392.65    146.30 o 
   3  12   6     1215.50     1230.34    171.95 o 
   4  12   6      438.90      375.00    148.17 o 
   5  12   6      977.41      941.49    200.11 o 
   6  12   6      184.70       64.38    203.62 o 
   7  12   6     1464.55     1244.14    545.12 o 
   8  12   6     1849.46     1818.47    375.93 o 
   9  12   6      105.52      161.78    290.58 o 
 -10  13   6      426.77      454.90    252.39 o 
  -9  13   6      784.06      929.64    268.89 o 
  -8  13   6      571.31      428.31    214.14 o 
  -7  13   6     2697.81     2482.91    235.51 o 
  -6  13   6     2145.38     2307.56    221.76 o 
  -5  13   6      368.02      287.91    126.93 o 
  -4  13   6      276.93      113.35    147.36 o 
  -3  13   6     1378.16     1603.38    223.10 o 
  -2  13   6     2355.77     2319.62    198.58 o 
  -1  13   6    16994.58    17782.69    794.68 o 
   0  13   6      536.43      592.50    103.30 o 
   1  13   6     1690.55     1589.83    146.96 o 
   2  13   6     1188.68     1109.19    138.05 o 
   3  13   6       15.78       22.69    101.91 o 
   4  13   6     1849.06     1955.83    223.41 o 
   5  13   6     4150.83     4235.32    323.66 o 
   6  13   6      943.43      627.33    330.75 o 
   7  13   6      660.62      375.69    367.48 o 
   8  13   6      567.36      488.07    461.61 o 
   9  13   6       44.88       61.61    297.26 o 
 -10  14   6     1569.04     1751.92    343.64 o 
  -9  14   6     7541.74     7681.18    556.43 o 
  -8  14   6     7577.84     7432.16    515.96 o 
  -7  14   6     3268.74     3017.45    258.78 o 
  -6  14   6      148.14      192.78    141.51 o 
  -5  14   6     1797.00     1609.10    187.28 o 
  -4  14   6     3769.73     4020.90    325.46 o 
  -3  14   6    19678.40    19613.05    994.99 o 
  -2  14   6     8840.87     7882.93    636.14 o 
  -1  14   6     2005.58     2060.37    196.84 o 
   0  14   6     2176.13     2483.38    235.73 o 
   1  14   6     7591.19     7624.32    316.37 o 
   2  14   6     8742.76     8833.24    378.96 o 
   3  14   6     3991.42     3924.47    257.32 o 
   4  14   6     2295.16     2413.21    209.81 o 
   5  14   6      682.53      598.80    194.07 o 
   6  14   6     5311.30     5423.45    613.57 o 
   7  14   6     6672.04     6092.13    686.17 o 
   8  14   6     4782.96     4629.82    830.24 o 
   9  14   6     2136.51     1870.12    840.71 o 
 -10  15   6     3809.21     3751.64    426.97 o 
  -9  15   6      830.88     1182.63    275.96 o 
  -8  15   6      790.12     1041.99    257.08 o 
  -7  15   6     4952.35     4771.65    313.64 o 
  -6  15   6    12466.94    13252.97    567.77 o 
  -5  15   6    10847.80    11209.51    506.60 o 
  -4  15   6     5622.37     5220.92    384.70 o 
  -3  15   6      235.58      381.24    140.63 o 
  -2  15   6     6724.89     5835.26    537.87 o 
  -1  15   6    22861.79    22632.17    854.58 o 
   0  15   6    35418.55    38290.22   1332.99 o 
   1  15   6    14663.76    14736.28    796.13 o 
   2  15   6       41.81      134.63    106.81 o 
   3  15   6     4680.91     4221.72    263.08 o 
   4  15   6    11240.77    11578.91    480.30 o 
   5  15   6    17848.11    19294.20   1168.29 o 
   6  15   6     9822.65     9145.96    628.53 o 
   7  15   6     3465.19     3105.39    604.96 o 
   8  15   6       14.47      322.85    382.26 o 
   9  15   6     2011.30     1176.34    620.74 o 
  -9  16   6     3345.02     3409.47    393.16 o 
  -8  16   6     3258.34     3346.99    399.62 o 
  -7  16   6     2487.10     2775.30    250.52 o 
  -6  16   6      700.87      646.21    173.16 o 
  -5  16   6      491.26      557.67    165.31 o 
  -4  16   6    11971.11    12079.42    446.59 o 
  -3  16   6    12513.52    12806.79    934.60 o 
  -2  16   6     5215.09     4424.32    509.80 o 
  -1  16   6     4311.52     4339.62    329.94 o 
   0  16   6     1256.69     1680.80    243.22 o 
   1  16   6    11175.44    12169.20    568.92 o 
   2  16   6    14604.49    14772.97    756.00 o 
   3  16   6     3915.45     4081.58    239.13 o 
   4  16   6     3809.64     3777.70    254.66 o 
   5  16   6      175.76      195.01    151.94 o 
   6  16   6      629.48      613.25    243.90 o 
   7  16   6     9763.33     9359.88   1229.71 o 
   8  16   6     5140.67     4373.87    725.35 o 
  -9  17   6       33.03      104.05    239.77 o 
  -8  17   6        3.15      102.21    225.37 o 
  -7  17   6      176.73      151.53    162.96 o 
  -6  17   6     1438.18     1447.75    222.66 o 
  -5  17   6     2185.64     2421.16    236.70 o 
  -4  17   6     5988.60     5384.07    283.60 o 
  -3  17   6       52.14      225.21    143.33 o 
  -2  17   6       13.95       68.07    135.80 o 
  -1  17   6     1718.60     1736.72    220.80 o 
   0  17   6     2556.85     2766.09    273.67 o 
   1  17   6      125.26      152.60    168.75 o 
   2  17   6      485.66      399.53    132.56 o 
   3  17   6      154.45       66.15    123.91 o 
   4  17   6       68.79       49.42    141.18 o 
   5  17   6       66.10        2.86    135.74 o 
   6  17   6     4179.97     3829.21    528.48 o 
   7  17   6      424.74      503.38    420.14 o 
   8  17   6     1295.90      834.99    386.85 o 
  -9  18   6      824.20      844.04    277.06 o 
  -8  18   6     1071.02     1144.13    288.91 o 
  -7  18   6     1324.37     1370.48    254.77 o 
  -6  18   6       47.11      122.82    170.15 o 
  -5  18   6     2309.71     2384.02    241.24 o 
  -4  18   6     2915.18     3206.43    240.45 o 
  -3  18   6      361.07      262.85    162.16 o 
  -2  18   6       43.56      112.95    147.80 o 
  -1  18   6       26.22       65.29    162.37 o 
   0  18   6      932.82      895.68    193.27 o 
   1  18   6       79.19      149.63    176.69 o 
   2  18   6     1370.63     1596.42    322.46 o 
   3  18   6      262.64      169.64    129.86 o 
   4  18   6      202.64       76.30    145.13 o 
   5  18   6     1536.23     1427.64    198.20 o 
   6  18   6     1384.49     1587.69    306.80 o 
   7  18   6      235.72      199.04    242.54 o 
   8  18   6       81.33       82.65    402.06 o 
  -8  19   6       18.00       69.24    228.69 o 
  -7  19   6     1344.44     1457.88    228.62 o 
  -6  19   6     7220.71     7779.89    418.42 o 
  -5  19   6     9341.63     9476.85    453.90 o 
  -4  19   6      108.44      256.85    139.76 o 
  -3  19   6      887.05      822.17    185.87 o 
  -2  19   6     3363.63     2910.27    461.45 o 
  -1  19   6     6111.61     6330.81    406.54 o 
   0  19   6     7964.50     8621.33    529.34 o 
   1  19   6     8667.12     9026.53    587.65 o 
   2  19   6       11.63      114.18    169.32 o 
   3  19   6     2050.43     2162.69    539.65 o 
   4  19   6     3524.24     3550.76    261.92 o 
   5  19   6     7459.00     8073.28    518.97 o 
   6  19   6     4636.56     5064.08    372.70 o 
   7  19   6      967.65      628.77    334.33 o 
  -8  20   6     2916.46     2805.40    374.90 o 
  -7  20   6     2324.74     2375.13    275.25 o 
  -6  20   6       89.32       62.42    162.66 o 
  -5  20   6     4318.78     4628.50    359.23 o 
  -4  20   6    10997.79    11859.84    519.68 o 
  -3  20   6    11215.54    11169.17    538.66 o 
  -2  20   6     4188.81     4128.97    320.30 o 
  -1  20   6     1071.13      820.91    211.26 o 
   0  20   6      906.88     1345.38    235.89 o 
   1  20   6    11381.66    12717.26   1186.31 o 
   2  20   6    15293.96    15158.19   1693.32 o 
   3  20   6     5007.68     4699.58    615.47 o 
   4  20   6      976.66     1078.39    193.48 o 
   5  20   6       65.62       81.09    167.99 o 
   6  20   6     3323.59     3448.16    347.70 o 
   7  20   6     6136.18     5500.46    699.66 o 
  -8  21   6       15.20       18.43    220.43 o 
  -7  21   6     2026.27     1894.94    266.21 o 
  -6  21   6     6078.36     6286.29    391.79 o 
  -5  21   6     4920.29     4906.29    420.48 o 
  -4  21   6     3952.82     4019.02    566.40 o 
  -3  21   6      119.45      181.83    176.02 o 
  -2  21   6      356.27      204.79    178.67 o 
  -1  21   6     3625.72     3405.31    316.49 o 
   0  21   6    10019.27    10817.39    731.84 o 
   1  21   6     5003.00     5423.87    929.56 o 
   2  21   6      354.28      569.27    267.41 o 
   3  21   6      981.50      847.49    376.42 o 
   4  21   6     4706.66     4693.61    384.73 o 
   5  21   6     3508.33     3347.39    321.39 o 
   6  21   6     1979.51     1956.75    272.22 o 
  -7  22   6       60.30        2.31    214.79 o 
  -6  22   6      389.61      353.42    242.45 o 
  -5  22   6      163.54      582.77    357.13 o 
  -4  22   6      867.52     1131.18    238.48 o 
  -3  22   6      624.83      655.64    205.73 o 
  -2  22   6       32.66        0.97    177.41 o 
  -1  22   6       20.78       43.70    192.52 o 
   0  22   6      782.69      911.18    252.86 o 
   1  22   6      931.04     1176.13    253.77 o 
   2  22   6      888.23     1089.97    478.90 o 
   3  22   6     1348.97     1399.97    560.53 o 
   4  22   6      202.19      474.49    392.59 o 
   5  22   6      303.36      454.46    266.24 o 
   6  22   6      622.96      510.28    210.99 o 
  -6  23   6      507.96      401.62    246.25 o 
  -5  23   6      548.28      869.64    432.32 o 
  -4  23   6      235.25      261.28    198.76 o 
  -3  23   6      179.43       70.54    193.38 o 
  -2  23   6      387.06      563.39    293.44 o 
  -1  23   6      333.14      182.96    217.88 o 
   0  23   6      312.51      271.87    233.02 o 
   1  23   6      705.92      757.05    346.80 o 
   2  23   6      118.41      220.05    223.02 o 
   3  23   6     1769.87     1937.13    577.19 o 
   4  23   6      291.37      366.69    224.91 o 
   5  23   6      630.73      919.42    303.48 o 
  -6  24   6      105.30      233.88    252.83 o 
  -5  24   6     2146.82     2692.22    316.44 o 
  -4  24   6     5404.16     6557.35    630.52 o 
  -3  24   6     4081.54     3591.87    351.40 o 
  -2  24   6     1753.23     2013.79    291.78 o 
  -1  24   6      602.62      548.51    253.86 o 
   0  24   6       14.49       94.24    220.67 o 
   1  24   6     2516.95     3147.35    663.70 o 
   2  24   6     7938.42     9040.10   1503.30 o 
   3  24   6     5325.13     5874.32    880.61 o 
   4  24   6     1321.84     1350.65    499.31 o 
   5  24   6       67.34      405.67    284.25 o 
  -5  25   6     4039.43     4622.86    790.64 o 
  -4  25   6     1163.64     2019.14    447.51 o 
  -3  25   6       58.83      205.54    208.41 o 
  -2  25   6     1737.73     1662.86    288.32 o 
  -1  25   6     3732.88     3942.04    668.22 o 
   0  25   6     3922.66     4056.83    844.29 o 
   1  25   6     3525.98     3966.36    999.28 o 
   2  25   6      113.16      421.78    302.86 o 
   3  25   6     1458.21     1635.84    657.06 o 
   4  25   6     5266.34     5363.15    878.21 o 
  -4  26   6     2240.95     1923.86    348.92 o 
  -3  26   6     3863.92     3852.56    355.13 o 
  -2  26   6     2808.28     3129.14    353.67 o 
  -1  26   6      164.22      375.05    314.39 o 
   0  26   6      147.51      323.72    291.00 o 
   1  26   6     1689.69     1957.36    924.16 o 
   2  26   6     4652.74     5197.50    929.34 o 
   3  26   6     5484.35     6686.04    647.72 o 
  -2  27   6      261.89      398.96    311.78 o 
  -1  27   6      374.38      489.55    284.24 o 
   0  27   6      351.03      465.77    536.88 o 
   1  27   6      412.80      584.94    412.63 o 
 -11   1   7      258.75      367.20    255.41 o 
 -10   1   7     2836.44     2758.37    331.88 o 
  -9   1   7     2525.49     2309.46    228.73 o 
  -8   1   7     2696.38     2542.96    187.75 o 
  -7   1   7      276.80      370.14     98.79 o 
  -6   1   7       57.46      184.22     61.77 o 
  -5   1   7    11793.08    11101.42    388.86 o 
  -4   1   7    13116.45    12657.74    526.38 o 
  -3   1   7    10161.72     9650.98    454.78 o 
  -2   1   7     1088.37     1292.24    176.01 o 
  -1   1   7      668.09      470.97     89.72 o 
   0   1   7     7155.24     6303.54    299.10 o 
   1   1   7    26041.66    23218.45   1065.56 o 
   2   1   7    37260.72    35681.32   1747.79 o 
   3   1   7     4427.88     3835.05    337.83 o 
   4   1   7      541.28      354.00    113.43 o 
   5   1   7      111.62       99.02    112.93 o 
   6   1   7     4725.13     4205.74    426.31 o 
   7   1   7     7630.84     7479.27    609.33 o 
   8   1   7     3811.70     4448.91    520.88 o 
   9   1   7      601.61      865.40    325.79 o 
  10   1   7       13.13      299.73    349.06 o 
 -11   2   7     7173.46     6967.22    522.24 o 
 -10   2   7     2387.57     2801.22    274.63 o 
  -9   2   7      151.62      358.48    155.03 o 
  -8   2   7     4197.19     4763.26    286.91 o 
  -7   2   7    10086.77    10296.10    397.80 o 
  -6   2   7    43370.76    45063.53   1091.42 o 
  -5   2   7    31663.20    31962.67   1114.32 o 
  -4   2   7      516.38      464.33     78.16 o 
  -3   2   7      110.08      104.73     82.64 o 
  -2   2   7     5689.25     6364.51    275.31 o 
  -1   2   7    15045.43    14519.48    550.88 o 
   0   2   7    22953.21    19366.73    700.50 o 
   1   2   7    19481.15    17367.18    734.61 o 
   2   2   7     1270.46     1014.95    122.91 o 
   3   2   7    10293.69     9223.35    396.97 o 
   4   2   7    10098.77     9832.59    435.47 o 
   5   2   7     6317.01     6625.38    582.90 o 
   6   2   7     1354.23     1625.60    331.75 o 
   7   2   7        2.54       40.86    239.10 o 
   8   2   7     4913.02     6430.67    701.81 o 
   9   2   7     7051.67     8671.77    705.49 o 
  10   2   7     5539.73     7607.03    685.81 o 
 -11   3   7      762.01      820.74    291.38 o 
 -10   3   7     5661.42     5460.48    358.68 o 
  -9   3   7    12808.16    12389.42    566.14 o 
  -8   3   7    11620.60    12142.18    536.75 o 
  -7   3   7     1143.22     1233.56    118.79 o 
  -6   3   7     3662.56     3612.73    171.22 o 
  -5   3   7    22111.70    20808.93    728.37 o 
  -4   3   7    37748.89    36045.85   1193.60 o 
  -3   3   7    23695.48    22881.98    878.50 o 
  -2   3   7      586.83      481.17    111.33 o 
  -1   3   7      161.03       85.46     55.20 o 
   0   3   7     8169.58     7730.24    358.67 o 
   1   3   7    50133.59    44845.86   1671.60 o 
   2   3   7    73175.05    67448.84   2306.52 o 
   3   3   7    15628.98    13886.86    536.61 o 
   4   3   7      522.53      372.17    123.98 o 
   5   3   7     3339.72     3344.06    338.18 o 
   6   3   7    15500.93    15440.45   2207.32 o 
   7   3   7    12315.77    12249.83   2520.27 o 
   8   3   7    10592.97    12161.59   2482.67 o 
   9   3   7     2892.45     3947.39    633.22 o 
  10   3   7       70.77      656.74    360.60 o 
 -11   4   7      823.40      704.92    229.95 o 
 -10   4   7     2349.62     2463.80    263.91 o 
  -9   4   7     2315.10     2252.50    238.02 o 
  -8   4   7     1694.69     2020.60    211.39 o 
  -7   4   7     6140.05     6332.11    320.21 o 
  -6   4   7     9914.54    10489.51    331.58 o 
  -5   4   7     3609.03     3577.52    198.85 o 
  -4   4   7      687.24      684.75     79.14 o 
  -3   4   7     1387.94     1470.55    108.99 o 
  -2   4   7     1876.41     1561.24    132.58 o 
  -1   4   7    11948.16    12243.14    477.11 o 
   0   4   7     9984.58    10153.21    596.99 o 
   1   4   7     5407.29     4857.93    266.31 o 
   2   4   7     1036.27      871.64    122.57 o 
   3   4   7     4714.33     4727.27    289.75 o 
   4   4   7     7344.32     7016.43    364.23 o 
   5   4   7     6884.31     7770.27    529.78 o 
   6   4   7       66.53      175.08    206.82 o 
   7   4   7      250.81      156.51    239.07 o 
   8   4   7       84.50      230.66    268.24 o 
   9   4   7      630.53      842.91    331.54 o 
  10   4   7     3260.35     4553.51    570.30 o 
 -11   5   7       65.46        0.38    188.27 o 
 -10   5   7      106.34       99.44    177.74 o 
  -9   5   7      337.49      450.68    175.86 o 
  -8   5   7     2247.93     2528.67    231.37 o 
  -7   5   7      184.72      309.68    125.25 o 
  -6   5   7     3022.93     3062.58    172.38 o 
  -5   5   7       53.07       23.49     61.19 o 
  -4   5   7      884.34      706.34     75.33 o 
  -3   5   7      877.94      828.92     73.41 o 
  -2   5   7      556.95      470.27     51.28 o 
  -1   5   7      206.89      211.20     76.20 o 
   0   5   7     1687.00     1723.18    151.53 o 
   1   5   7     2445.94     2300.83    185.67 o 
   2   5   7      229.20       22.87     86.90 o 
   3   5   7      878.85      785.82    129.83 o 
   4   5   7     2835.08     2580.27    230.03 o 
   5   5   7     1148.32     1231.52    181.33 o 
   6   5   7      525.25      427.92    262.30 o 
   7   5   7      432.70      430.05    258.35 o 
   8   5   7      330.35      497.87    291.00 o 
   9   5   7      373.12      754.56    344.17 o 
  10   5   7       77.35      469.40    353.45 o 
 -11   6   7     2449.93     2827.08    324.47 o 
 -10   6   7      534.37      590.12    244.96 o 
  -9   6   7     1478.82     1388.34    210.68 o 
  -8   6   7     4821.22     5316.33    321.68 o 
  -7   6   7     3317.83     3676.12    203.95 o 
  -6   6   7     9325.97     9635.53    350.30 o 
  -5   6   7    12321.53    11992.91    478.22 o 
  -4   6   7     2867.79     2551.13    223.31 o 
  -3   6   7     4165.66     4528.86    283.78 o 
  -2   6   7    13129.44    11772.34    523.64 o 
  -1   6   7    14918.57    14439.17   1048.06 o 
   0   6   7     8982.32     8272.33    744.18 o 
   1   6   7      398.02      260.78     98.89 o 
   2   6   7     1944.37     1528.53    166.52 o 
   3   6   7     3504.46     3302.02    257.19 o 
   4   6   7     5125.24     5846.12    329.97 o 
   5   6   7     8391.91    10324.07   1045.97 o 
   6   6   7     1306.01     1493.28    395.60 o 
   7   6   7      493.38      453.30    268.63 o 
   8   6   7     4901.13     5699.40   1421.99 o 
   9   6   7     6609.67     8049.73   2159.10 o 
  10   6   7     1760.47     2396.33    458.53 o 
 -11   7   7      627.01      702.63    282.79 o 
 -10   7   7     4925.80     4773.76    355.15 o 
  -9   7   7    12335.00    12352.95    587.04 o 
  -8   7   7     8990.21     9113.92    453.81 o 
  -7   7   7     2605.96     2929.27    201.35 o 
  -6   7   7     1024.44     1030.72    125.29 o 
  -5   7   7     3834.37     3767.72    225.98 o 
  -4   7   7    24431.65    24012.29   1491.01 o 
  -3   7   7    40738.53    40260.35   2742.97 o 
  -2   7   7    16041.49    15779.58    652.65 o 
  -1   7   7       37.93       46.37     69.20 o 
   0   7   7    12263.84    10764.43    748.11 o 
   1   7   7    20052.28    18701.66    721.74 o 
   2   7   7    14865.45    14472.69    605.35 o 
   3   7   7    12675.55    12069.70    532.77 o 
   4   7   7     7159.48     7408.21    512.68 o 
   5   7   7     1476.19     1874.92    218.24 o 
   6   7   7    10341.23    10611.68   1637.95 o 
   7   7   7    10118.37    10682.10   2586.42 o 
   8   7   7     8290.47    10046.11   2277.77 o 
   9   7   7     1752.49     2691.57    459.46 o 
  10   7   7       26.32      261.37    361.63 o 
 -11   8   7     2899.37     2626.31    374.32 o 
 -10   8   7     1717.96     2290.65    335.10 o 
  -9   8   7       68.49      217.39    155.92 o 
  -8   8   7     5069.67     5515.16    335.82 o 
  -7   8   7    13912.26    14532.60    517.13 o 
  -6   8   7    10745.25    11154.81    405.33 o 
  -5   8   7     9516.26     9558.88    391.72 o 
  -4   8   7       96.53      105.49    108.30 o 
  -3   8   7     1536.46     1520.20    172.59 o 
  -2   8   7    49234.09    47215.08   2146.62 o 
  -1   8   7    54755.04    57191.42   1982.64 o 
   0   8   7    20272.72    21052.22    753.83 o 
   1   8   7     2166.67     2078.27    168.84 o 
   2   8   7      149.14      148.26    100.07 o 
   3   8   7    13447.70    13075.42    532.39 o 
   4   8   7    34487.84    36880.52   2944.19 o 
   5   8   7    20735.03    24488.87   2281.48 o 
   6   8   7     3832.82     4358.26    766.81 o 
   7   8   7      194.53       39.00    242.55 o 
   8   8   7     1845.72     2220.14    767.10 o 
   9   8   7     5904.63     6389.73   1034.42 o 
  10   8   7     6848.22     8089.92   2097.55 o 
 -11   9   7      196.20      220.76    263.80 o 
 -10   9   7     2229.44     2237.87    337.92 o 
  -9   9   7     6088.23     5857.27    447.70 o 
  -8   9   7     7728.22     8375.14    527.43 o 
  -7   9   7     2057.84     2378.92    186.56 o 
  -6   9   7        4.86       67.13     91.88 o 
  -5   9   7      193.56      287.84     98.55 o 
  -4   9   7     6698.81     6285.54    367.28 o 
  -3   9   7    12496.14    12056.93    642.55 o 
  -2   9   7    11864.37    11423.44    582.00 o 
  -1   9   7      253.12      221.16     62.76 o 
   0   9   7       98.72       97.98     79.70 o 
   1   9   7     1586.50     1266.20    134.73 o 
   2   9   7     3687.91     3289.76    231.29 o 
   3   9   7     6393.30     6952.87    369.89 o 
   4   9   7      213.75      112.93    132.74 o 
   5   9   7      840.78      992.58    199.77 o 
   6   9   7     3289.98     3365.69    414.69 o 
   7   9   7     2930.73     3311.10    419.47 o 
   8   9   7     1264.70     1109.14    357.79 o 
   9   9   7      611.02      808.50    352.25 o 
 -11  10   7        5.69       37.53    245.19 o 
 -10  10   7        0.87      101.93    225.11 o 
  -9  10   7        1.40      184.97    219.20 o 
  -8  10   7       39.92      208.77    198.69 o 
  -7  10   7       44.96      155.12    138.69 o 
  -6  10   7       27.32        3.59    113.66 o 
  -5  10   7       16.61        5.64     89.67 o 
  -4  10   7     3137.55     2835.21    324.72 o 
  -3  10   7      190.44      255.10    126.92 o 
  -2  10   7       22.47      139.97    115.49 o 
  -1  10   7      955.50      897.45    101.62 o 
   0  10   7        5.04       61.10     77.30 o 
   1  10   7       45.04       42.01     80.64 o 
   2  10   7      103.88       77.26    103.62 o 
   3  10   7     1640.99     1633.35    207.78 o 
   4  10   7      193.17      131.65    146.90 o 
   5  10   7      116.74       28.23    153.35 o 
   6  10   7      391.56      171.74    234.44 o 
   7  10   7       80.98        2.17    233.99 o 
   8  10   7        1.60       18.74    274.04 o 
   9  10   7        0.57       97.26    312.13 o 
 -10  11   7     1672.39     1857.43    337.35 o 
  -9  11   7     4203.93     4504.58    407.31 o 
  -8  11   7     3540.18     3600.70    346.59 o 
  -7  11   7      734.98     1022.78    176.58 o 
  -6  11   7      509.85      472.31    141.15 o 
  -5  11   7     2403.91     2524.95    251.73 o 
  -4  11   7     3547.77     3576.45    298.16 o 
  -3  11   7     9461.53     8681.55    472.96 o 
  -2  11   7     7755.56     7627.98    431.83 o 
  -1  11   7     1078.33     1211.18    197.11 o 
   0  11   7     2691.05     2656.67    167.20 o 
   1  11   7     6389.67     6688.51    310.62 o 
   2  11   7     3426.24     3562.57    240.44 o 
   3  11   7     5664.28     5275.88    326.21 o 
   4  11   7     3104.64     3104.06    309.28 o 
   5  11   7     3577.23     3804.14    320.47 o 
   6  11   7     4514.18     4481.75    699.66 o 
   7  11   7     3948.88     4097.63    459.22 o 
   8  11   7     1570.50     1598.82    375.17 o 
   9  11   7      619.83      490.86    353.95 o 
 -10  12   7     1974.20     2337.50    360.25 o 
  -9  12   7        1.50      212.14    224.40 o 
  -8  12   7     3674.72     4150.16    377.96 o 
  -7  12   7    11359.64    12262.43    523.28 o 
  -6  12   7    10685.75    11233.33    488.83 o 
  -5  12   7     5493.69     5311.53    375.56 o 
  -4  12   7     3500.44     3600.17    306.03 o 
  -3  12   7     2138.13     2280.42    248.55 o 
  -2  12   7    41136.09    39846.52   2775.68 o 
  -1  12   7    49291.81    50363.53   2092.90 o 
   0  12   7     9463.24     9992.96    452.92 o 
   1  12   7     1378.37     1158.20    155.89 o 
   2  12   7       28.79       42.18    102.26 o 
   3  12   7     4426.44     4164.49    336.22 o 
   4  12   7    19089.83    20909.67   1391.58 o 
   5  12   7    22945.75    23090.51   1690.32 o 
   6  12   7     5800.79     5807.12    538.52 o 
   7  12   7        9.10       79.90    261.19 o 
   8  12   7     1829.42     2095.36    420.42 o 
   9  12   7     3526.76     3961.77    534.53 o 
 -10  13   7     4306.49     4531.41    444.35 o 
  -9  13   7     9066.76     9326.44    637.10 o 
  -8  13   7     6057.93     5763.73    451.68 o 
  -7  13   7     5307.18     5392.20    328.99 o 
  -6  13   7      424.66      423.52    149.56 o 
  -5  13   7     2436.68     3041.43    299.18 o 
  -4  13   7    17725.54    17549.41    810.75 o 
  -3  13   7    27331.54    26153.19   1378.80 o 
  -2  13   7     8236.38     8132.93    489.51 o 
  -1  13   7      521.37      732.71    189.71 o 
   0  13   7     5491.64     5774.46    441.23 o 
   1  13   7     6211.63     6007.58    344.19 o 
   2  13   7     6312.84     6426.13    341.65 o 
   3  13   7     7539.91     7651.23    402.00 o 
   4  13   7     3700.89     3857.65    305.85 o 
   5  13   7     1250.98     1359.93    232.83 o 
   6  13   7     8936.33     9035.15    965.40 o 
   7  13   7    10444.54     9327.55    717.75 o 
   8  13   7     3590.57     3410.65    501.52 o 
   9  13   7      354.60      295.30    332.16 o 
 -10  14   7      292.81      411.70    272.94 o 
  -9  14   7      403.73      587.69    256.21 o 
  -8  14   7      975.80     1133.71    265.56 o 
  -7  14   7     2176.67     2451.15    238.52 o 
  -6  14   7     6838.79     6895.66    365.65 o 
  -5  14   7     6557.63     6857.63    351.43 o 
  -4  14   7      424.51      544.64    174.92 o 
  -3  14   7     5802.40     5913.56    434.20 o 
  -2  14   7     5472.79     5347.85    379.42 o 
  -1  14   7    10674.54    11382.01    623.49 o 
   0  14   7     7394.78     8401.91    492.70 o 
   1  14   7     1848.01     1710.29    166.27 o 
   2  14   7      138.26      118.01    112.62 o 
   3  14   7     4078.75     4075.46    275.52 o 
   4  14   7     7949.75     8051.28    435.88 o 
   5  14   7     6221.80     6506.69    420.00 o 
   6  14   7     3374.16     3283.48    659.77 o 
   7  14   7        3.98       23.79    242.21 o 
   8  14   7     2373.27     2163.49    416.43 o 
 -10  15   7        2.06       96.60    248.32 o 
  -9  15   7      174.06      246.24    231.07 o 
  -8  15   7      224.23      249.06    218.16 o 
  -7  15   7      170.92       74.82    160.24 o 
  -6  15   7     2127.71     1936.98    221.37 o 
  -5  15   7     1224.31     1218.59    186.23 o 
  -4  15   7      253.22      276.22    183.05 o 
  -3  15   7       16.01       93.73    156.38 o 
  -2  15   7       14.35       40.44    149.97 o 
  -1  15   7      351.56      281.89    141.75 o 
   0  15   7       39.73       71.74    155.55 o 
   1  15   7        6.21        8.74    150.41 o 
   2  15   7      106.31       84.56    108.87 o 
   3  15   7      195.98      179.25    147.35 o 
   4  15   7       23.14       49.28    166.05 o 
   5  15   7     1807.01     1638.88    253.28 o 
   6  15   7      310.81      217.53    228.29 o 
   7  15   7      388.48      304.43    303.20 o 
   8  15   7       33.22      139.34    296.58 o 
  -9  16   7      180.59      347.79    264.69 o 
  -8  16   7      207.12      257.27    209.29 o 
  -7  16   7     2118.96     2224.62    244.67 o 
  -6  16   7     3694.60     3729.65    280.68 o 
  -5  16   7      628.52      941.76    204.25 o 
  -4  16   7      112.46      236.99    204.33 o 
  -3  16   7     1263.76     1597.59    233.75 o 
  -2  16   7     2916.21     2769.21    361.04 o 
  -1  16   7      943.69     1229.20    341.47 o 
   0  16   7     5173.49     5511.22    365.00 o 
   1  16   7     5424.60     6210.96    377.37 o 
   2  16   7        8.02       31.14    152.71 o 
   3  16   7     3026.11     3107.13    227.85 o 
   4  16   7     5450.52     5756.51    388.55 o 
   5  16   7     3293.23     3307.19    305.45 o 
   6  16   7      244.98      207.06    228.03 o 
   7  16   7      349.02      327.78    275.19 o 
   8  16   7       77.35      357.00    431.33 o 
  -9  17   7     5018.56     5339.62    480.88 o 
  -8  17   7     3222.28     2984.70    361.85 o 
  -7  17   7     2222.44     2179.11    254.58 o 
  -6  17   7      527.96      416.93    196.92 o 
  -5  17   7    11258.35    11897.03    534.79 o 
  -4  17   7    18880.65    18314.24    907.70 o 
  -3  17   7     7283.42     7100.19    461.29 o 
  -2  17   7     2036.87     1858.24    378.81 o 
  -1  17   7        4.04      104.10    165.10 o 
   0  17   7      896.49     1143.45    200.66 o 
   1  17   7    15842.34    16500.59   1164.99 o 
   2  17   7    17945.54    18233.32   1207.42 o 
   3  17   7     3538.35     3531.55    257.49 o 
   4  17   7       50.83        6.32    169.63 o 
   5  17   7     2257.50     2135.77    311.69 o 
   6  17   7     5308.59     5452.60    480.89 o 
   7  17   7     6182.47     6237.66   1080.77 o 
   8  17   7     3555.96     2650.85    672.11 o 
  -9  18   7       10.21       28.87    251.26 o 
  -8  18   7      620.39      757.08    264.37 o 
  -7  18   7     3582.30     3732.66    327.77 o 
  -6  18   7    10077.77     9675.49    566.14 o 
  -5  18   7     9062.79     9003.13    578.60 o 
  -4  18   7     2070.46     2298.43    295.92 o 
  -3  18   7      897.83     1024.02    202.61 o 
  -2  18   7     7044.65     7490.85    652.46 o 
  -1  18   7    11823.09    12764.47    577.88 o 
   0  18   7     8049.22     9484.89    512.67 o 
   1  18   7     5335.54     6028.46    494.77 o 
   2  18   7      871.31      676.29    295.36 o 
   3  18   7     4382.48     4467.58    491.18 o 
   4  18   7     4681.88     4410.08    309.18 o 
   5  18   7     3442.70     3320.07    371.74 o 
   6  18   7     4828.21     4512.66    596.92 o 
   7  18   7       15.15      146.07    253.73 o 
  -8  19   7      284.09      128.38    238.28 o 
  -7  19   7      276.28      197.58    173.89 o 
  -6  19   7      227.77      185.23    175.90 o 
  -5  19   7     1495.12     1725.18    221.21 o 
  -4  19   7     4018.50     4344.87    300.03 o 
  -3  19   7     4496.45     4027.19    320.19 o 
  -2  19   7      330.22      183.87    237.25 o 
  -1  19   7      138.91      159.30    185.63 o 
   0  19   7     2694.91     2878.86    311.60 o 
   1  19   7     5042.10     5471.94    526.44 o 
   2  19   7     6190.12     6786.46    921.85 o 
   3  19   7     2997.86     2943.70    439.51 o 
   4  19   7      110.66       65.64    215.68 o 
   5  19   7       93.26       88.29    192.17 o 
   6  19   7     2103.14     2307.26    360.87 o 
   7  19   7     4726.66     4373.58    763.66 o 
  -8  20   7       12.72      102.88    232.89 o 
  -7  20   7       29.02       44.64    183.27 o 
  -6  20   7      220.58      100.43    175.74 o 
  -5  20   7      203.71      110.04    171.39 o 
  -4  20   7     1172.26     1060.68    205.22 o 
  -3  20   7        6.84       41.77    173.31 o 
  -2  20   7      179.91      138.22    248.43 o 
  -1  20   7       22.07        2.19    180.92 o 
   0  20   7      309.45      252.34    200.60 o 
   1  20   7      222.90      372.13    217.21 o 
   2  20   7     1403.64     1599.00    463.84 o 
   3  20   7      133.64      110.08    230.41 o 
   4  20   7       19.76        2.01    225.09 o 
   5  20   7       10.07        0.29    323.71 o 
   6  20   7       14.60        7.30    216.35 o 
  -7  21   7      341.85      415.76    203.07 o 
  -6  21   7      221.83      367.05    198.44 o 
  -5  21   7     2006.23     2030.44    247.68 o 
  -4  21   7     1922.86     2043.23    261.15 o 
  -3  21   7     1682.30     1564.89    245.76 o 
  -2  21   7     1863.93     1929.74    313.61 o 
  -1  21   7      414.70      240.43    206.50 o 
   0  21   7      164.44      230.27    214.95 o 
   1  21   7     5328.77     5872.83    690.55 o 
   2  21   7     4268.87     5447.13    936.59 o 
   3  21   7      275.91      319.03    219.04 o 
   4  21   7        6.44      118.89    225.06 o 
   5  21   7        9.63       46.57    231.04 o 
   6  21   7      400.64      373.65    395.17 o 
  -7  22   7     4248.41     4317.27    429.79 o 
  -6  22   7     7172.46     7489.33    523.03 o 
  -5  22   7     2322.84     2643.61    349.63 o 
  -4  22   7       52.04      247.91    280.10 o 
  -3  22   7      498.75      278.63    207.75 o 
  -2  22   7     2216.40     2147.21    290.75 o 
  -1  22   7     5019.93     5597.76    412.69 o 
   0  22   7     6000.14     6605.00    872.08 o 
   1  22   7     3137.08     3819.42    599.99 o 
   2  22   7      532.06      568.14    278.23 o 
   3  22   7     4916.75     5343.24    685.77 o 
   4  22   7     3966.41     3802.75    418.04 o 
   5  22   7     2290.58     2340.07    361.21 o 
  -6  23   7      588.84      487.58    422.01 o 
  -5  23   7     3877.22     3555.34    395.66 o 
  -4  23   7     5901.82     5640.12    411.35 o 
  -3  23   7     3617.12     3277.08    321.55 o 
  -2  23   7     1911.54     1786.46    281.61 o 
  -1  23   7        9.44      101.79    211.83 o 
   0  23   7     2091.76     2386.35    335.31 o 
   1  23   7     7414.03     8275.96   1042.98 o 
   2  23   7     9986.71    10246.84   1636.36 o 
   3  23   7     4619.62     4266.02    740.87 o 
   4  23   7       64.00      260.13    261.20 o 
   5  23   7      468.84      657.29    303.48 o 
  -5  24   7      949.56      718.93    270.93 o 
  -4  24   7      530.46      722.92    282.14 o 
  -3  24   7       76.03      173.55    210.23 o 
  -2  24   7      767.43      739.40    243.85 o 
  -1  24   7     2310.70     2691.59    601.07 o 
   0  24   7     1235.09     1544.78    579.57 o 
   1  24   7      705.79      891.28    485.69 o 
   2  24   7       71.57      283.10    336.20 o 
   3  24   7      369.70      688.37    308.61 o 
   4  24   7     1923.84     1567.56    481.32 o 
  -4  25   7       91.32      206.04    242.83 o 
  -3  25   7        3.69      197.97    291.43 o 
  -2  25   7       63.50       83.38    227.84 o 
  -1  25   7        3.27      186.77    244.03 o 
   0  25   7       39.67      157.17    250.57 o 
   1  25   7        0.30      180.27    303.49 o 
   2  25   7        0.40      173.37    288.30 o 
   3  25   7      157.09      306.62    259.55 o 
  -3  26   7      698.07      478.22    246.80 o 
  -2  26   7     1454.71     1574.38    332.19 o 
  -1  26   7     1809.15     2276.18    530.75 o 
   0  26   7     1168.02     1544.09    704.53 o 
   1  26   7      138.27      543.35    410.38 o 
   2  26   7      179.34      532.55    331.90 o 
 -11   0   8     2286.64     2071.72    478.11 o 
 -10   0   8    10657.03    10562.92    889.07 o 
  -9   0   8     9856.24    10706.98    858.36 o 
  -8   0   8     3469.63     3941.67    319.50 o 
  -7   0   8      863.98      956.35    175.44 o 
  -6   0   8     6236.98     5878.14    296.20 o 
  -5   0   8    34865.53    37328.94   1922.77 o 
  -4   0   8    29906.02    30779.49   2333.30 o 
  -3   0   8    14049.86    15064.05    734.64 o 
  -2   0   8     5776.91     7388.05    768.82 o 
  -1   0   8       92.21      182.52    103.31 o 
   0   0   8    49412.07    44912.85   3047.74 o 
   1   0   8    62678.87    54315.79   3683.98 o 
   2   0   8    72770.80    67534.45   4390.53 o 
   3   0   8     4089.80     3948.29    456.87 o 
   4   0   8     1126.73      749.60    273.49 o 
   5   0   8     2460.37     1774.98    424.73 o 
   6   0   8    11461.25     9822.79    988.08 o 
   7   0   8    27421.63    28595.96   2152.93 o 
   8   0   8     8938.02    10333.33   1046.62 o 
   9   0   8      324.80      789.77    476.39 o 
  10   0   8     1583.06     2487.27    657.47 o 
 -11   1   8     3294.63     3196.98    373.84 o 
 -10   1   8      211.31      387.74    224.35 o 
  -9   1   8      132.35      320.22    203.11 o 
  -8   1   8     9399.90     9850.81    460.08 o 
  -7   1   8     9104.00     9738.29    378.93 o 
  -6   1   8    17291.74    17309.64    455.78 o 
  -5   1   8     4251.81     3967.50    192.01 o 
  -4   1   8      217.92      248.00     79.15 o 
  -3   1   8      155.38      133.61     89.39 o 
  -2   1   8     8172.24     8054.22    368.63 o 
  -1   1   8    27183.46    25042.56    904.64 o 
   0   1   8    12508.18    11621.24    602.61 o 
   1   1   8     4546.44     4067.81    280.41 o 
   2   1   8     9273.42     8960.32    515.65 o 
   3   1   8    11579.34     9978.84    588.08 o 
   4   1   8     2801.07     2638.44    211.60 o 
   5   1   8     2567.76     2545.31    222.05 o 
   6   1   8     3463.07     2763.55    360.76 o 
   7   1   8      103.78      264.81    261.34 o 
   8   1   8     4002.05     4089.31    494.56 o 
   9   1   8     5165.87     6304.36    617.65 o 
  10   1   8     2447.04     3776.34    542.52 o 
 -11   2   8      294.95      384.40    264.43 o 
 -10   2   8     1232.91     1381.19    281.73 o 
  -9   2   8     2327.46     2409.84    231.82 o 
  -8   2   8     1104.82     1368.19    177.23 o 
  -7   2   8      118.54      201.21    112.52 o 
  -6   2   8      884.97      875.18     81.18 o 
  -5   2   8     6144.98     6455.36    308.24 o 
  -4   2   8     7974.46     7952.75    369.08 o 
  -3   2   8     2593.95     2329.83    156.16 o 
  -2   2   8     2087.63     2170.64    105.91 o 
  -1   2   8     1177.68     1133.20    103.99 o 
   0   2   8    10217.45     8681.31    357.93 o 
   1   2   8     3093.02     2670.71    168.52 o 
   2   2   8     5410.75     4957.44    267.21 o 
   3   2   8      280.03      279.53    105.88 o 
   4   2   8      293.89      160.94    111.55 o 
   5   2   8      478.21      379.18    134.28 o 
   6   2   8      790.26      635.14    309.65 o 
   7   2   8     1744.16     1631.72    336.02 o 
   8   2   8     1794.51     2242.98    397.93 o 
   9   2   8      236.15      643.95    318.83 o 
  10   2   8      316.94      487.74    332.03 o 
 -11   3   8      961.80     1005.55    278.69 o 
 -10   3   8      152.03      222.89    209.36 o 
  -9   3   8      788.31      931.41    183.72 o 
  -8   3   8     1424.75     1838.95    203.17 o 
  -7   3   8     2555.58     2318.31    195.69 o 
  -6   3   8     6128.60     5809.91    239.47 o 
  -5   3   8     3714.32     3416.76    198.80 o 
  -4   3   8       20.76       46.01     66.33 o 
  -3   3   8     5261.86     4572.73    224.67 o 
  -2   3   8     3149.51     2915.45    160.69 o 
  -1   3   8     1549.42     1440.39    119.07 o 
   0   3   8     2100.06     1693.98    157.13 o 
   1   3   8     2362.46     2052.78    177.89 o 
   2   3   8     1789.14     1601.92    165.70 o 
   3   3   8      337.11      276.73    114.75 o 
   4   3   8     1049.91     1240.24    169.38 o 
   5   3   8       81.50       29.54    128.98 o 
   6   3   8      349.54      506.65    229.13 o 
   7   3   8     1863.68     1884.53    639.39 o 
   8   3   8     3076.44     3735.81   1062.26 o 
   9   3   8     1338.37     1636.10    396.07 o 
  10   3   8      118.68      342.91    341.83 o 
 -11   4   8     1016.42      914.85    286.67 o 
 -10   4   8     3934.48     3787.19    309.54 o 
  -9   4   8     2568.93     2788.08    262.78 o 
  -8   4   8     2194.68     2603.41    230.24 o 
  -7   4   8      235.19      435.43    127.66 o 
  -6   4   8     1410.08     1516.47    145.76 o 
  -5   4   8    12262.54    12141.49    492.50 o 
  -4   4   8    24488.64    25632.09    960.55 o 
  -3   4   8     3037.63     3369.28    172.15 o 
  -2   4   8       97.45       85.79    118.60 o 
  -1   4   8     3494.39     3396.05    257.49 o 
   0   4   8    21352.78    19769.41    781.03 o 
   1   4   8    23465.55    21546.96    794.34 o 
   2   4   8    19613.02    17896.20    701.43 o 
   3   4   8     6868.71     6481.12    334.55 o 
   4   4   8      165.65       80.77    118.39 o 
   5   4   8     2078.64     2435.51    230.29 o 
   6   4   8     8455.10     8939.54   2010.88 o 
   7   4   8     9440.31     9681.15   1612.26 o 
   8   4   8     2643.13     3121.03    526.75 o 
   9   4   8       11.02      112.66    299.50 o 
  10   4   8      220.79      560.75    358.98 o 
 -11   5   8     2837.77     2704.92    299.27 o 
 -10   5   8      867.74     1136.83    216.70 o 
  -9   5   8      520.46      977.68    192.81 o 
  -8   5   8    12410.05    12892.56    569.44 o 
  -7   5   8    19244.54    20000.81    655.87 o 
  -6   5   8    17389.71    17317.16    651.70 o 
  -5   5   8     5738.92     5647.12    335.78 o 
  -4   5   8       68.89      133.74    106.84 o 
  -3   5   8     8929.51     8055.79    340.41 o 
  -2   5   8    33294.79    31969.25   1189.46 o 
  -1   5   8    42426.10    42618.04   1530.26 o 
   0   5   8    10634.30     9051.86    401.82 o 
   1   5   8     2106.21     1571.60    145.24 o 
   2   5   8     5498.26     5127.52    279.68 o 
   3   5   8    12142.27    10997.84    482.05 o 
   4   5   8    18944.01    19603.63    963.30 o 
   5   5   8    12942.76    15359.38   1504.33 o 
   6   5   8      512.76      504.84    273.21 o 
   7   5   8      973.94     1272.22    361.74 o 
   8   5   8     5211.13     5825.79   1447.39 o 
   9   5   8     7358.67     8617.69   1613.27 o 
  10   5   8     4931.99     8376.12   1078.76 o 
 -11   6   8     1007.57     1148.59    240.54 o 
 -10   6   8     3609.77     3860.52    316.74 o 
  -9   6   8    12025.70    12660.41    576.15 o 
  -8   6   8     6519.87     7057.42    370.08 o 
  -7   6   8      153.14      282.72    108.85 o 
  -6   6   8     4182.69     4199.80    249.08 o 
  -5   6   8     7636.62     7919.01    415.93 o 
  -4   6   8    11365.11    10949.76    519.82 o 
  -3   6   8    14451.18    14067.56    780.45 o 
  -2   6   8    12135.87    12400.58    554.51 o 
  -1   6   8      166.35      123.88     85.47 o 
   0   6   8    20013.51    17762.76   1246.36 o 
   1   6   8    11979.84    10249.72    591.64 o 
   2   6   8    12616.98    12582.70    537.88 o 
   3   6   8     4683.23     4571.67    288.24 o 
   4   6   8      120.84      134.79    130.69 o 
   5   6   8     6608.19     7343.94    685.19 o 
   6   6   8     6662.61     7403.29   1142.47 o 
   7   6   8     4256.19     4890.70   1277.78 o 
   8   6   8     1603.16     2083.37    801.83 o 
   9   6   8      404.02      698.04    344.13 o 
 -11   7   8       63.27        2.60    248.30 o 
 -10   7   8      697.56      565.51    194.94 o 
  -9   7   8      804.12     1043.33    199.24 o 
  -8   7   8      660.31      825.14    168.37 o 
  -7   7   8     1955.99     2074.23    158.75 o 
  -6   7   8      738.67      676.62    111.49 o 
  -5   7   8     2062.90     2107.60    225.14 o 
  -4   7   8      766.55      886.60    152.97 o 
  -3   7   8     1560.11     1503.27    181.41 o 
  -2   7   8     4194.68     4318.89    264.92 o 
  -1   7   8     9103.21     8767.98    709.20 o 
   0   7   8     1598.74     1255.40    171.48 o 
   1   7   8      646.88      437.96    109.03 o 
   2   7   8      430.00      291.46    136.11 o 
   3   7   8     4856.68     4298.65    301.73 o 
   4   7   8     1047.02     1186.65    186.23 o 
   5   7   8     1204.48     1624.89    214.54 o 
   6   7   8      349.64      253.36    230.24 o 
   7   7   8      177.28       10.31    252.08 o 
   8   7   8       86.70       32.15    267.02 o 
   9   7   8      420.29      759.67    338.60 o 
 -11   8   8      318.98      239.98    249.32 o 
 -10   8   8      255.89      159.39    214.29 o 
  -9   8   8       36.16      185.29    197.09 o 
  -8   8   8       43.18      105.58    142.11 o 
  -7   8   8       40.32       93.17    109.85 o 
  -6   8   8      405.01      504.19    108.88 o 
  -5   8   8      602.99      771.26    119.09 o 
  -4   8   8     3100.83     3033.76    255.61 o 
  -3   8   8     1290.58     1624.92    263.16 o 
  -2   8   8      337.22      597.28    127.44 o 
  -1   8   8     2323.97     2013.51    167.02 o 
   0   8   8     3114.24     2761.75    192.93 o 
   1   8   8     2750.93     2947.66    208.66 o 
   2   8   8     2737.39     2464.10    212.73 o 
   3   8   8     1492.23     1723.48    201.79 o 
   4   8   8      174.52      257.40    157.75 o 
   5   8   8     1890.23     2375.70    272.92 o 
   6   8   8     1257.16     1372.68    398.47 o 
   7   8   8      944.29      719.70    297.12 o 
   8   8   8      270.32      263.87    292.84 o 
   9   8   8       11.36      117.48    333.30 o 
 -11   9   8     1473.69     1386.60    318.32 o 
 -10   9   8       37.08       55.09    208.78 o 
  -9   9   8      567.69      836.84    248.96 o 
  -8   9   8     7347.53     7983.21    514.94 o 
  -7   9   8    18711.24    18834.37    627.46 o 
  -6   9   8    13335.92    13754.56    480.68 o 
  -5   9   8     5543.29     5313.53    268.27 o 
  -4   9   8       23.42       71.24    128.81 o 
  -3   9   8    13965.86    12680.44   1014.62 o 
  -2   9   8    25826.51    25718.75   1060.16 o 
  -1   9   8    17158.67    17533.18    795.80 o 
   0   9   8    10352.85    10373.50    497.72 o 
   1   9   8      438.33      387.79    132.20 o 
   2   9   8     3292.15     3231.23    256.74 o 
   3   9   8    10806.15    11632.27    647.75 o 
   4   9   8    27266.11    31838.29   2502.90 o 
   5   9   8    10315.49    11831.93   1132.73 o 
   6   9   8      900.62      719.79    274.04 o 
   7   9   8     1074.37      935.97    323.23 o 
   8   9   8     2954.48     2891.34    464.05 o 
   9   9   8     3360.93     3854.82    524.19 o 
 -10  10   8     3796.76     3808.86    400.58 o 
  -9  10   8     6204.12     6829.24    510.30 o 
  -8  10   8     7502.12     8077.99    538.87 o 
  -7  10   8      326.63      639.64    160.71 o 
  -6  10   8     5953.18     6026.94    325.23 o 
  -5  10   8    14501.87    14639.42    575.38 o 
  -4  10   8    21070.53    21136.47    944.23 o 
  -3  10   8    20226.57    20339.55   1971.56 o 
  -2  10   8     4272.43     4653.00    324.75 o 
  -1  10   8     2016.78     2076.89    220.38 o 
   0  10   8     6535.99     6470.48    334.48 o 
   1  10   8    11289.79    11998.74    543.98 o 
   2  10   8     9460.75     9838.58    475.63 o 
   3  10   8    13752.24    14007.30    618.20 o 
   4  10   8       31.13      117.33    156.53 o 
   5  10   8     6336.97     7128.12    785.34 o 
   6  10   8    12306.43    12576.13    847.25 o 
   7  10   8     5740.27     5260.14    667.66 o 
   8  10   8      821.75      679.23    344.97 o 
   9  10   8        5.77      308.33    327.90 o 
 -10  11   8      245.07      214.04    237.21 o 
  -9  11   8      907.26     1132.53    277.29 o 
  -8  11   8     3616.98     3611.39    358.46 o 
  -7  11   8    11812.25    11884.85    520.91 o 
  -6  11   8     7584.95     8230.51    395.86 o 
  -5  11   8     4967.58     4753.73    340.25 o 
  -4  11   8      116.64      266.23    140.42 o 
  -3  11   8    12928.60    12898.07   1128.41 o 
  -2  11   8    31598.28    29411.71   1345.29 o 
  -1  11   8    20418.53    22013.13   1039.03 o 
   0  11   8     4869.55     4515.36    331.62 o 
   1  11   8      104.16      146.40    113.39 o 
   2  11   8     3382.43     3015.39    229.71 o 
   3  11   8    15747.60    14890.46    616.62 o 
   4  11   8    19890.20    21397.90   1496.58 o 
   5  11   8    20581.77    20766.54   1582.41 o 
   6  11   8     1375.00     1231.72    332.05 o 
   7  11   8      867.89      939.34    348.83 o 
   8  11   8     2791.97     2873.49    447.92 o 
   9  11   8     3201.46     3691.26    519.93 o 
 -10  12   8      376.57      467.22    262.41 o 
  -9  12   8      556.63      439.12    244.82 o 
  -8  12   8       19.18        1.28    185.21 o 
  -7  12   8      937.91     1109.43    183.04 o 
  -6  12   8      377.53      368.62    150.34 o 
  -5  12   8     1701.08     1631.26    224.69 o 
  -4  12   8     6257.39     6282.00    411.17 o 
  -3  12   8     2117.89     2197.00    246.82 o 
  -2  12   8      166.68      419.15    138.90 o 
  -1  12   8      176.47      317.73    141.08 o 
   0  12   8       51.70       41.44    137.51 o 
   1  12   8      952.03      869.84    125.52 o 
   2  12   8      692.37      930.25    184.63 o 
   3  12   8      554.38      566.17    164.67 o 
   4  12   8      308.63      274.60    182.77 o 
   5  12   8       99.37      216.27    189.93 o 
   6  12   8      373.76      131.86    236.49 o 
   7  12   8      627.86      343.33    297.31 o 
   8  12   8       12.39        3.14    272.70 o 
   9  12   8       51.26      101.50    327.63 o 
 -10  13   8      131.48      300.98    268.78 o 
  -9  13   8       80.19      201.08    232.49 o 
  -8  13   8      471.91      379.98    210.20 o 
  -7  13   8      471.01      613.04    171.83 o 
  -6  13   8       41.69        2.96    138.29 o 
  -5  13   8      173.27      263.10    170.67 o 
  -4  13   8      295.35      577.69    187.08 o 
  -3  13   8       63.86      212.22    153.82 o 
  -2  13   8     6272.26     6034.62    751.03 o 
  -1  13   8     2395.53     2431.02    281.52 o 
   0  13   8       65.26      102.07    157.49 o 
   1  13   8       75.35       52.61    168.53 o 
   2  13   8        9.86       25.02    114.11 o 
   3  13   8       34.49       27.69    136.70 o 
   4  13   8     2141.23     2243.79    253.09 o 
   5  13   8      578.78      356.78    201.67 o 
   6  13   8        6.62      115.94    316.83 o 
   7  13   8       16.36      117.32    259.41 o 
   8  13   8       84.81       57.80    276.26 o 
 -10  14   8     3859.38     3839.21    437.24 o 
  -9  14   8     4088.68     4410.08    426.94 o 
  -8  14   8     2144.54     2681.84    470.94 o 
  -7  14   8        5.11       52.72    152.25 o 
  -6  14   8     3926.27     3969.21    285.66 o 
  -5  14   8     5113.91     5733.54    413.69 o 
  -4  14   8    13530.03    13528.90   1321.98 o 
  -3  14   8    12658.33    12983.33    667.80 o 
  -2  14   8     2995.49     3214.61    538.38 o 
  -1  14   8     1902.25     1771.84    258.99 o 
   0  14   8    12435.21    13226.63    677.92 o 
   1  14   8     5235.42     5688.73    419.42 o 
   2  14   8     4408.24     4453.10    295.65 o 
   3  14   8     3283.03     3615.79    285.65 o 
   4  14   8        1.61       47.47    155.87 o 
   5  14   8     4529.42     4985.94    378.45 o 
   6  14   8     5304.61     5409.29    855.20 o 
   7  14   8     4204.83     3910.29    502.65 o 
   8  14   8     1217.96      940.58    449.99 o 
  -9  15   8      346.14      472.75    245.47 o 
  -8  15   8     1721.71     2111.31    313.17 o 
  -7  15   8     6334.98     6086.53    481.19 o 
  -6  15   8     8771.69     8529.56    430.06 o 
  -5  15   8     5629.33     5825.81    420.65 o 
  -4  15   8      801.76     1225.71    224.63 o 
  -3  15   8    13277.77    13298.76    699.30 o 
  -2  15   8    11535.84    11734.61   1601.79 o 
  -1  15   8    10977.89    11173.18    598.60 o 
   0  15   8     8557.01     8580.47    560.36 o 
   1  15   8       20.25       97.02    192.97 o 
   2  15   8     2275.20     1919.97    301.41 o 
   3  15   8     9934.49     9820.60    524.00 o 
   4  15   8    13405.39    13946.13    674.17 o 
   5  15   8     7384.32     7693.17    469.63 o 
   6  15   8     1212.18     1087.07    289.63 o 
   7  15   8      289.22      240.76    285.21 o 
   8  15   8     3477.45     2853.71    513.12 o 
  -9  16   8     2024.78     2171.35    348.16 o 
  -8  16   8      620.20      913.36    262.55 o 
  -7  16   8      376.83      301.09    174.83 o 
  -6  16   8      610.00      637.74    183.76 o 
  -5  16   8    11274.33    11155.71    614.76 o 
  -4  16   8    11972.32    11796.72    941.15 o 
  -3  16   8     4784.70     5425.69    650.44 o 
  -2  16   8      242.40      483.37    207.06 o 
  -1  16   8      203.34      318.51    176.64 o 
   0  16   8     3574.60     3990.56    398.45 o 
   1  16   8    14878.34    14505.10    853.20 o 
   2  16   8     8539.23     8979.71    566.66 o 
   3  16   8     3742.72     3025.21    460.17 o 
   4  16   8       60.19      164.17    170.06 o 
   5  16   8     1346.93     1266.13    287.58 o 
   6  16   8     3932.76     3828.91    724.48 o 
   7  16   8     4976.21     4276.13    859.08 o 
  -9  17   8      205.76      240.98    260.84 o 
  -8  17   8      109.03      178.29    231.74 o 
  -7  17   8      458.42      340.35    184.25 o 
  -6  17   8     1492.97     1565.84    263.35 o 
  -5  17   8     2397.59     2389.25    242.96 o 
  -4  17   8      608.22      772.16    217.91 o 
  -3  17   8      686.05      656.34    203.12 o 
  -2  17   8      758.92      880.94    216.54 o 
  -1  17   8     1138.69     1134.75    263.02 o 
   0  17   8      990.08     1075.38    243.61 o 
   1  17   8       94.02      227.03    223.07 o 
   2  17   8      151.66       93.09    218.64 o 
   3  17   8      692.19      468.51    403.78 o 
   4  17   8      106.29        9.56    179.49 o 
   5  17   8      301.85      262.82    218.65 o 
   6  17   8       55.42        0.43    216.73 o 
   7  17   8     1129.80     1095.97    517.71 o 
  -8  18   8      720.94      714.59    269.86 o 
  -7  18   8       33.90       48.01    177.32 o 
  -6  18   8      780.10      755.43    240.04 o 
  -5  18   8     1098.36     1368.80    215.15 o 
  -4  18   8     1599.54     1323.81    249.35 o 
  -3  18   8      278.78      287.70    197.38 o 
  -2  18   8     1347.16     1413.85    256.07 o 
  -1  18   8      552.06      401.89    214.63 o 
   0  18   8      324.66      343.12    250.78 o 
   1  18   8     1861.77     2026.20    347.68 o 
   2  18   8      788.08      580.31    537.52 o 
   3  18   8        3.89        1.43    299.32 o 
   4  18   8      442.98       52.74    240.11 o 
   5  18   8      177.65      143.68    204.02 o 
   6  18   8      242.35      188.95    255.77 o 
   7  18   8       58.20       80.09    266.66 o 
  -8  19   8     2257.58     2488.46    365.16 o 
  -7  19   8     2804.81     3176.67    292.42 o 
  -6  19   8     1792.60     1743.75    294.80 o 
  -5  19   8      788.60      931.52    203.46 o 
  -4  19   8      458.42      584.57    228.17 o 
  -3  19   8      822.23      989.96    241.60 o 
  -2  19   8     3930.83     3610.28    350.78 o 
  -1  19   8     5092.67     4949.34    442.42 o 
   0  19   8     7581.92     7211.36    885.91 o 
   1  19   8        2.46       93.07    223.14 o 
   2  19   8     4349.51     3989.71    823.78 o 
   3  19   8     6067.13     5729.86   1078.62 o 
   4  19   8     3700.68     3799.45    607.83 o 
   5  19   8     1491.67     1603.36    460.60 o 
   6  19   8     1506.20     1541.82    326.96 o 
  -7  20   8        3.17       47.68    185.35 o 
  -6  20   8     3206.30     3195.89    322.47 o 
  -5  20   8     7308.03     7408.80    419.02 o 
  -4  20   8    10905.60    10193.83    634.60 o 
  -3  20   8     5198.30     4700.65    413.76 o 
  -2  20   8     2025.70     2029.57    301.26 o 
  -1  20   8       64.99        1.70    231.19 o 
   0  20   8     7922.91     8527.27    665.15 o 
   1  20   8    17541.16    18275.58   1550.08 o 
   2  20   8     9737.98     8134.54   1337.48 o 
   3  20   8     2040.35     1564.82    704.40 o 
   4  20   8      132.29        0.00    342.66 o 
   5  20   8      562.95      539.24    377.67 o 
   6  20   8     3194.15     3712.96    647.72 o 
  -7  21   8     4220.58     4116.88    344.94 o 
  -6  21   8     4014.16     3945.58    324.58 o 
  -5  21   8     1771.64     2077.45    261.60 o 
  -4  21   8       63.84        3.12    168.35 o 
  -3  21   8     1013.34      964.36    256.69 o 
  -2  21   8     1620.75     2017.92    298.85 o 
  -1  21   8     4454.52     4821.38    376.02 o 
   0  21   8     2646.97     3097.28    491.38 o 
   1  21   8      172.23      560.88    291.98 o 
   2  21   8      601.60      740.90    349.19 o 
   3  21   8     2336.47     2122.08    719.46 o 
   4  21   8     2132.73     1769.50    717.31 o 
   5  21   8      895.65      915.47    398.90 o 
  -6  22   8      310.80      249.60    245.15 o 
  -5  22   8      637.40      412.75    258.22 o 
  -4  22   8      581.67      379.58    254.86 o 
  -3  22   8     1165.70      711.71    378.82 o 
  -2  22   8      607.99      463.77    216.74 o 
  -1  22   8      448.10      462.26    225.84 o 
   0  22   8     1570.01     2089.20    590.85 o 
   1  22   8     1643.26     1906.55    329.59 o 
   2  22   8      895.66      882.87    411.84 o 
   3  22   8     1250.76      724.68    676.56 o 
   4  22   8        5.94        0.29    319.41 o 
   5  22   8      613.72      625.33    414.11 o 
  -6  23   8      705.92      629.50    308.65 o 
  -5  23   8       31.60        0.00    234.34 o 
  -4  23   8      558.75      296.38    265.17 o 
  -3  23   8     1399.88     1491.15    428.75 o 
  -2  23   8      474.59      259.59    224.50 o 
  -1  23   8      207.33      301.79    235.57 o 
   0  23   8      727.23      570.55    711.28 o 
   1  23   8       50.19      190.57    231.14 o 
   2  23   8     1244.33     1448.90    636.39 o 
   3  23   8     1242.44     1227.68    538.10 o 
   4  23   8      179.38       45.06    337.49 o 
  -5  24   8     1940.77     1701.81    326.23 o 
  -4  24   8     3317.88     3219.21    381.76 o 
  -3  24   8     1209.28      958.04    260.99 o 
  -2  24   8      124.15      142.51    221.16 o 
  -1  24   8       40.45      247.40    290.60 o 
   0  24   8     2368.71     3110.06    650.23 o 
   1  24   8     5247.36     5977.91   1162.00 o 
   2  24   8     3696.06     4266.36    858.96 o 
   3  24   8      467.08      540.27    262.61 o 
  -4  25   8        1.08        0.57    234.84 o 
  -3  25   8     1736.10     1237.08    289.55 o 
  -2  25   8     3989.31     4026.17    433.68 o 
  -1  25   8     5964.57     6452.47   1114.61 o 
   0  25   8     3221.85     4042.91    924.11 o 
   1  25   8       23.85      314.04    348.25 o 
   2  25   8      656.93     1539.90    708.84 o 
  -2  26   8      896.68      850.98    280.33 o 
  -1  26   8       66.34      140.28    290.53 o 
   0  26   8     2301.46     3286.98    497.39 o 
 -11   1   9     1222.80     1419.14    312.23 o 
 -10   1   9     3663.26     3668.06    367.56 o 
  -9   1   9     2469.32     2381.80    291.86 o 
  -8   1   9      299.80      540.15    189.31 o 
  -7   1   9      405.31      509.34    124.58 o 
  -6   1   9     2728.21     2847.91    160.39 o 
  -5   1   9     7275.19     7593.50    297.77 o 
  -4   1   9     6492.80     5531.51    299.52 o 
  -3   1   9      853.34      905.27    107.31 o 
  -2   1   9      258.38      155.75     95.64 o 
  -1   1   9     3056.21     2996.19    201.28 o 
   0   1   9     8838.73     7606.67    329.64 o 
   1   1   9    25383.36    23461.60   1132.41 o 
   2   1   9     8212.51     7793.21    452.55 o 
   3   1   9       10.17       48.97     96.49 o 
   4   1   9      779.48      696.43    143.95 o 
   5   1   9     1292.44     1152.87    165.38 o 
   6   1   9     7019.75     6492.82    510.22 o 
   7   1   9     7550.87     7276.74    599.49 o 
   8   1   9     2416.62     3019.48    447.95 o 
   9   1   9       46.49      239.65    303.55 o 
 -11   2   9     2225.97     2557.09    365.43 o 
 -10   2   9       99.99      320.61    226.89 o 
  -9   2   9     4069.26     4540.54    374.81 o 
  -8   2   9    14611.92    15185.43    642.52 o 
  -7   2   9     8333.00     8690.20    407.61 o 
  -6   2   9    10364.73    10589.02    418.81 o 
  -5   2   9     1692.70     1839.44    136.45 o 
  -4   2   9     3160.60     2999.70    185.23 o 
  -3   2   9    15991.73    16972.80    650.36 o 
  -2   2   9    24786.31    25705.62    978.19 o 
  -1   2   9    27104.52    25840.71    968.44 o 
   0   2   9     6346.64     5684.19    261.28 o 
   1   2   9       16.52       42.30     86.62 o 
   2   2   9    14870.94    11799.47    491.82 o 
   3   2   9    13517.69    11802.77    491.64 o 
   4   2   9     6100.49     5552.19    312.82 o 
   5   2   9     2554.32     2353.59    237.30 o 
   6   2   9      176.01      347.80    240.78 o 
   7   2   9     2507.65     2588.96    388.60 o 
   8   2   9     8051.84     8612.67   1150.51 o 
   9   2   9     7929.31     9253.97   1237.18 o 
 -11   3   9     3753.96     3801.39    396.62 o 
 -10   3   9     8870.88     9557.80    592.78 o 
  -9   3   9     6637.70     7182.05    388.33 o 
  -8   3   9     1471.83     2018.67    211.19 o 
  -7   3   9      696.00      874.69    149.03 o 
  -6   3   9     4533.62     4732.41    255.33 o 
  -5   3   9    22481.70    22080.79   1164.86 o 
  -4   3   9    24743.63    24791.57   1054.11 o 
  -3   3   9     8220.62     7743.39    348.76 o 
  -2   3   9     1002.73      818.34    133.92 o 
  -1   3   9     9719.60    10140.86    604.40 o 
   0   3   9    41265.73    36741.61   1331.81 o 
   1   3   9    37732.10    36026.11   1295.68 o 
   2   3   9    23261.56    20780.12    812.98 o 
   3   3   9       47.21       57.52    104.69 o 
   4   3   9      973.14      804.69    149.80 o 
   5   3   9    10250.42    10292.09    615.77 o 
   6   3   9    17519.32    17471.54   2611.82 o 
   7   3   9     9942.72    10065.02   1909.43 o 
   8   3   9     4028.25     4230.78    813.59 o 
   9   3   9        6.13      148.57    309.29 o 
 -11   4   9      497.93      549.34    259.38 o 
 -10   4   9      330.31      480.33    243.69 o 
  -9   4   9      423.29      784.26    183.46 o 
  -8   4   9     4282.78     4382.51    283.39 o 
  -7   4   9     2298.16     2285.81    169.58 o 
  -6   4   9      325.81      377.80    133.09 o 
  -5   4   9       13.95       37.72    113.75 o 
  -4   4   9      155.54      215.01    126.54 o 
  -3   4   9     4563.38     4171.51    221.58 o 
  -2   4   9    13186.86    12452.85    656.77 o 
  -1   4   9     8448.94     8379.07    389.03 o 
   0   4   9       33.00       23.06     85.25 o 
   1   4   9     1221.96     1055.94    120.87 o 
   2   4   9     1819.13     1364.36    164.12 o 
   3   4   9     4299.11     3986.03    297.53 o 
   4   4   9     8178.44     8410.70    418.13 o 
   5   4   9     2395.59     2451.25    257.03 o 
   6   4   9      161.27      254.00    295.88 o 
   7   4   9      235.09      351.51    262.13 o 
   8   4   9     1272.98     1669.80    556.17 o 
   9   4   9     2163.73     2456.62    435.86 o 
 -11   5   9        0.01       18.38    234.68 o 
 -10   5   9      198.02      108.39    173.73 o 
  -9   5   9     1828.83     1838.17    223.46 o 
  -8   5   9      553.45      674.10    164.23 o 
  -7   5   9      825.92      815.54    125.30 o 
  -6   5   9     1215.98     1523.25    150.19 o 
  -5   5   9       32.34       11.36    114.44 o 
  -4   5   9        0.63       25.66    104.76 o 
  -3   5   9     3389.04     3452.67    363.89 o 
  -2   5   9     5459.06     4599.46    212.25 o 
  -1   5   9      174.83      139.57     88.06 o 
   0   5   9      586.37      479.75    110.70 o 
   1   5   9       52.25       10.88     90.46 o 
   2   5   9      245.26      121.67    106.54 o 
   3   5   9       41.40       62.00    112.80 o 
   4   5   9      766.63      975.13    170.49 o 
   5   5   9      325.94      138.95    148.63 o 
   6   5   9       10.74       14.68    208.40 o 
   7   5   9        3.70        1.16    246.05 o 
   8   5   9      163.33      106.80    282.70 o 
   9   5   9       85.39      428.79    328.90 o 
 -11   6   9      434.35      359.43    259.33 o 
 -10   6   9      388.43      361.31    192.51 o 
  -9   6   9     3452.42     3749.51    297.95 o 
  -8   6   9     2891.92     3020.78    248.33 o 
  -7   6   9     5475.35     5786.82    265.17 o 
  -6   6   9     9955.73     9976.22    428.04 o 
  -5   6   9     2819.61     2619.02    244.57 o 
  -4   6   9     6648.35     6142.87    441.09 o 
  -3   6   9    14725.11    15773.92    960.81 o 
  -2   6   9    11695.51    12238.87    489.94 o 
  -1   6   9     9988.56     9140.47    447.75 o 
   0   6   9     1302.57      987.07    166.10 o 
   1   6   9      695.97      653.78    155.83 o 
   2   6   9     3455.25     3125.66    232.45 o 
   3   6   9     7902.52     7325.32    422.12 o 
   4   6   9    10715.29    10921.57    842.77 o 
   5   6   9     2399.10     2921.70    264.35 o 
   6   6   9      152.63       75.88    223.09 o 
   7   6   9     1268.27     1445.26    341.26 o 
   8   6   9     2650.31     2441.45    705.40 o 
   9   6   9     2156.40     2222.23    465.63 o 
 -11   7   9     2873.17     3100.90    402.67 o 
 -10   7   9     4118.77     4662.94    431.14 o 
  -9   7   9     4234.48     4757.51    325.96 o 
  -8   7   9      898.80     1387.38    196.01 o 
  -7   7   9      135.12      392.76    117.37 o 
  -6   7   9     7296.18     7230.13    338.61 o 
  -5   7   9    12282.34    13053.37    986.21 o 
  -4   7   9    14750.63    14958.00    707.99 o 
  -3   7   9     3634.98     3477.75    262.99 o 
  -2   7   9        2.12       34.63    118.50 o 
  -1   7   9     9090.88     9856.66    775.14 o 
   0   7   9     8032.88     7774.99    522.11 o 
   1   7   9    16803.25    15967.40    819.63 o 
   2   7   9     6784.98     6482.57    352.27 o 
   3   7   9     1216.71      917.21    168.41 o 
   4   7   9     3378.87     3919.69    306.37 o 
   5   7   9    11513.08    13354.96   1195.91 o 
   6   7   9     9212.25    10495.91   1790.19 o 
   7   7   9     2836.12     3083.65    432.05 o 
   8   7   9      470.59      554.45    343.52 o 
   9   7   9       65.92      370.69    324.42 o 
 -10   8   9       94.27      226.83    234.63 o 
  -9   8   9      992.52     1064.70    329.17 o 
  -8   8   9     8296.23     8525.44    438.78 o 
  -7   8   9    14628.05    15514.66    538.54 o 
  -6   8   9     5658.53     5643.03    295.53 o 
  -5   8   9       70.19      197.84    133.94 o 
  -4   8   9     5601.97     5355.83    324.89 o 
  -3   8   9    15522.93    14461.98    701.24 o 
  -2   8   9    39083.65    37544.86   1730.10 o 
  -1   8   9    23840.32    23126.04   1100.01 o 
   0   8   9     1823.14     1716.30    147.90 o 
   1   8   9     1325.66      922.47    172.10 o 
   2   8   9     9175.27     7965.57    408.35 o 
   3   8   9    27290.34    28096.82   1054.50 o 
   4   8   9    25724.30    28574.47   1744.21 o 
   5   8   9    10098.76    11837.80    988.09 o 
   6   8   9      118.21        4.97    230.37 o 
   7   8   9     1652.26     1993.86    386.80 o 
   8   8   9     2624.75     3038.02    656.47 o 
   9   8   9     5374.45     6596.98   1377.08 o 
 -10   9   9     1285.46     1554.96    308.13 o 
  -9   9   9     2341.64     2731.10    329.83 o 
  -8   9   9     1546.54     1870.12    281.20 o 
  -7   9   9       16.64       72.37    135.76 o 
  -6   9   9     3769.92     3988.27    250.84 o 
  -5   9   9     6209.03     6395.02    393.10 o 
  -4   9   9     5250.46     5784.98    379.78 o 
  -3   9   9     7766.72     7757.82    765.38 o 
  -2   9   9      806.56      854.26    174.99 o 
  -1   9   9     1799.66     1916.24    237.67 o 
   0   9   9     2513.83     2660.51    210.18 o 
   1   9   9     4178.13     4270.27    266.66 o 
   2   9   9     1941.77     1816.69    196.09 o 
   3   9   9       24.86       61.51    139.26 o 
   4   9   9       81.27       58.56    152.10 o 
   5   9   9     2137.77     2333.45    271.44 o 
   6   9   9     3661.66     3700.01    488.44 o 
   7   9   9      703.10      622.07    298.41 o 
   8   9   9       14.93        3.62    281.28 o 
   9   9   9      213.94      538.89    368.00 o 
 -10  10   9       13.74       53.09    231.43 o 
  -9  10   9      193.17      165.53    210.21 o 
  -8  10   9      174.73      221.24    197.69 o 
  -7  10   9       50.28        2.44    139.11 o 
  -6  10   9        9.27      102.59    161.88 o 
  -5  10   9        6.10      146.80    153.69 o 
  -4  10   9     1115.89     1009.59    178.11 o 
  -3  10   9      321.36      237.67    139.54 o 
  -2  10   9      260.19      273.95    121.47 o 
  -1  10   9        1.36       16.34    129.40 o 
   0  10   9        7.20       11.03    134.26 o 
   1  10   9       69.23       49.09    102.31 o 
   2  10   9      214.20      115.56    121.54 o 
   3  10   9        3.12       14.29    139.04 o 
   4  10   9       56.63       18.46    158.66 o 
   5  10   9      150.59       39.69    185.39 o 
   6  10   9      663.37      534.46    265.68 o 
   7  10   9       39.51       65.43    249.32 o 
   8  10   9       62.87        0.74    276.31 o 
 -10  11   9      655.25      775.41    278.51 o 
  -9  11   9     1868.99     2036.63    322.64 o 
  -8  11   9     1885.72     2191.93    303.16 o 
  -7  11   9      678.46      552.34    183.06 o 
  -6  11   9     4686.82     4835.26    361.58 o 
  -5  11   9     5577.18     5666.92    384.61 o 
  -4  11   9     3810.57     3919.38    334.62 o 
  -3  11   9     3413.67     3527.27    545.98 o 
  -2  11   9      485.41      682.78    160.81 o 
  -1  11   9     3059.54     3854.62    335.13 o 
   0  11   9     3849.20     4500.61    352.55 o 
   1  11   9     1617.82     1868.50    182.54 o 
   2  11   9     1905.26     2042.05    216.50 o 
   3  11   9     2176.33     2053.26    235.70 o 
   4  11   9     1488.18     1965.17    244.18 o 
   5  11   9     4837.55     5902.23    828.45 o 
   6  11   9     4760.13     5051.75    487.95 o 
   7  11   9      438.87      214.97    302.08 o 
   8  11   9      101.62       54.39    293.16 o 
 -10  12   9       38.98       62.14    242.72 o 
  -9  12   9      723.06      776.75    250.57 o 
  -8  12   9     4320.65     4617.94    402.30 o 
  -7  12   9     8286.93     8238.59    425.58 o 
  -6  12   9     2653.46     2497.92    288.10 o 
  -5  12   9       12.60       86.12    165.11 o 
  -4  12   9     4764.24     4668.35    419.42 o 
  -3  12   9    14399.04    14555.62   1611.97 o 
  -2  12   9    27492.23    26866.93   2707.81 o 
  -1  12   9     9502.92     9414.69    516.33 o 
   0  12   9      782.70     1004.95    232.58 o 
   1  12   9     1063.17      811.24    207.60 o 
   2  12   9     4765.06     4559.62    318.22 o 
   3  12   9    20024.00    20383.78    876.11 o 
   4  12   9    23031.13    22371.91   1676.26 o 
   5  12   9     8234.87     9310.62   1078.24 o 
   6  12   9      313.31      112.48    236.51 o 
   7  12   9     1207.32      867.63    333.54 o 
   8  12   9     2598.69     2691.46    459.97 o 
  -9  13   9     2666.00     2798.32    371.92 o 
  -8  13   9      401.36      501.05    222.42 o 
  -7  13   9      136.54      197.55    160.11 o 
  -6  13   9     5103.42     5203.22    330.81 o 
  -5  13   9    12125.06    12167.67    678.85 o 
  -4  13   9    16397.05    16747.98    803.93 o 
  -3  13   9     7138.75     7733.00    659.91 o 
  -2  13   9      139.02      430.71    159.62 o 
  -1  13   9     4733.24     5119.78    582.14 o 
   0  13   9     5448.06     6515.43    468.56 o 
   1  13   9     9561.59     9769.42    608.50 o 
   2  13   9     6487.94     5963.48    461.31 o 
   3  13   9      653.61      859.31    195.83 o 
   4  13   9     1691.01     1388.46    236.54 o 
   5  13   9     9057.41    10265.21   1792.77 o 
   6  13   9     4956.58     4437.31    580.56 o 
   7  13   9     1931.18     1699.33    393.07 o 
   8  13   9       73.67       58.01    296.13 o 
  -9  14   9      776.35      719.33    275.80 o 
  -8  14   9      332.51      452.55    233.90 o 
  -7  14   9     2612.82     2555.08    246.69 o 
  -6  14   9     5913.40     5777.80    338.67 o 
  -5  14   9      832.98      899.10    210.52 o 
  -4  14   9     2082.48     2083.73    260.54 o 
  -3  14   9    10302.50    10284.44   1203.46 o 
  -2  14   9     4624.57     4871.56    957.23 o 
  -1  14   9     2246.37     2190.24    420.00 o 
   0  14   9     1417.19     1592.69    236.63 o 
   1  14   9        6.59       12.70    183.42 o 
   2  14   9     1962.07     2032.64    346.39 o 
   3  14   9     8261.35     8909.82    456.19 o 
   4  14   9     6457.45     6921.69    427.67 o 
   5  14   9     1468.05     1169.20    251.30 o 
   6  14   9        7.29       61.41    322.57 o 
   7  14   9      737.87      497.64    466.20 o 
   8  14   9     1505.15     1276.60    381.67 o 
  -9  15   9      291.18      188.91    252.83 o 
  -8  15   9       88.01      102.12    211.71 o 
  -7  15   9      462.94      309.05    182.54 o 
  -6  15   9      136.59      141.19    164.95 o 
  -5  15   9      493.14      337.86    201.83 o 
  -4  15   9      215.08      179.04    177.96 o 
  -3  15   9      402.60      500.00    189.16 o 
  -2  15   9     3295.54     3120.70    732.52 o 
  -1  15   9       67.24      182.66    163.10 o 
   0  15   9     1441.51     1594.15    281.34 o 
   1  15   9       94.87      177.71    216.51 o 
   2  15   9      220.44      126.81    203.16 o 
   3  15   9       41.36        1.43    232.17 o 
   4  15   9        1.87       11.11    192.63 o 
   5  15   9       11.99        1.15    215.57 o 
   6  15   9       17.93       28.14    236.42 o 
   7  15   9       15.52       52.26    261.86 o 
  -9  16   9      151.50      306.07    268.93 o 
  -8  16   9     1167.51     1289.55    291.95 o 
  -7  16   9      969.25      913.02    276.42 o 
  -6  16   9      125.38      179.26    158.44 o 
  -5  16   9        9.97       58.73    191.15 o 
  -4  16   9     2387.17     2733.83    321.12 o 
  -3  16   9     1302.29     1495.40    258.57 o 
  -2  16   9     3361.75     2802.60    599.22 o 
  -1  16   9     3751.26     3570.55    358.98 o 
   0  16   9      132.70      323.23    219.06 o 
   1  16   9     1858.03     1802.49    322.07 o 
   2  16   9     3762.14     3659.97    461.90 o 
   3  16   9     3293.83     3668.21    502.50 o 
   4  16   9     2382.45     2529.67    616.72 o 
   5  16   9     1519.50     1642.81    306.72 o 
   6  16   9       25.22        0.43    252.10 o 
   7  16   9       80.71      135.21    286.99 o 
  -8  17   9      907.89     1132.34    282.14 o 
  -7  17   9      353.47      271.01    190.44 o 
  -6  17   9     4582.72     5086.57    410.34 o 
  -5  17   9    13232.40    13277.76    720.01 o 
  -4  17   9    12955.63    12372.48    689.44 o 
  -3  17   9     4092.74     4230.39    520.58 o 
  -2  17   9        0.04       38.90    168.90 o 
  -1  17   9      560.97      891.43    258.27 o 
   0  17   9     9826.12    10852.20    720.18 o 
   1  17   9    15572.70    15439.24   1822.04 o 
   2  17   9     7471.40     7013.13   1110.76 o 
   3  17   9      619.98      378.27    337.06 o 
   4  17   9      935.52      580.79    526.04 o 
   5  17   9     3471.80     4091.20    627.91 o 
   6  17   9     5486.59     5155.50    967.13 o 
   7  17   9     4719.43     4721.47   1286.68 o 
  -8  18   9     2462.79     2916.39    545.26 o 
  -7  18   9     4377.79     3967.05    328.05 o 
  -6  18   9     3951.44     4022.80    321.23 o 
  -5  18   9      388.94      686.24    245.84 o 
  -4  18   9     1541.83     1867.18    278.00 o 
  -3  18   9     5867.18     6244.14    652.02 o 
  -2  18   9     4057.26     3713.48    343.33 o 
  -1  18   9     2550.30     2487.74    316.69 o 
   0  18   9     5378.62     5407.02    541.10 o 
   1  18   9      103.60      195.08    239.45 o 
   2  18   9     5053.02     4862.98    546.70 o 
   3  18   9     8211.22     7387.47    791.78 o 
   4  18   9     3966.71     3669.92    485.00 o 
   5  18   9     1009.18      775.42    389.72 o 
   6  18   9       78.43      111.86    244.21 o 
  -7  19   9        0.39        6.47    210.21 o 
  -6  19   9     1467.89     1756.19    255.46 o 
  -5  19   9     4045.22     4552.29    416.18 o 
  -4  19   9     3872.44     3469.28    365.81 o 
  -3  19   9     1125.42      735.08    245.23 o 
  -2  19   9      534.73      353.45    210.07 o 
  -1  19   9      938.44      733.91    259.62 o 
   0  19   9     2597.94     2859.42    369.09 o 
   1  19   9     8288.97     8320.03   1393.44 o 
   2  19   9     4200.70     4642.92    874.58 o 
   3  19   9      262.57      306.78    355.86 o 
   4  19   9      257.46      228.72    336.06 o 
   5  19   9     1351.90     1690.89    448.26 o 
   6  19   9     2099.31     2034.98    546.99 o 
  -7  20   9      319.34      166.73    230.00 o 
  -6  20   9      434.03      348.44    205.21 o 
  -5  20   9      121.17      159.27    178.64 o 
  -4  20   9      317.37      323.17    223.48 o 
  -3  20   9        1.03        8.56    162.84 o 
  -2  20   9       74.27        0.57    192.35 o 
  -1  20   9       66.45        1.99    217.00 o 
   0  20   9       61.86       65.22    247.75 o 
   1  20   9      171.62      154.34    241.81 o 
   2  20   9      503.98      363.50    333.76 o 
   3  20   9      222.10      402.92    357.00 o 
   4  20   9       22.95        4.02    336.63 o 
   5  20   9      111.22       52.23    351.84 o 
  -6  21   9      547.32      600.70    220.16 o 
  -5  21   9     1547.14     1728.85    253.99 o 
  -4  21   9     2969.02     2951.07    357.42 o 
  -3  21   9      381.72      290.88    191.87 o 
  -2  21   9       17.15        1.48    197.69 o 
  -1  21   9      569.58      622.41    276.54 o 
   0  21   9     3088.26     3264.70    582.28 o 
   1  21   9     2953.87     3739.69    809.00 o 
   2  21   9     1277.12       14.64    485.86 o 
   3  21   9      191.30      240.49    352.70 o 
   4  21   9      433.07       23.25    330.60 o 
   5  21   9       62.62       96.14    383.69 o 
  -6  22   9     1592.33     1589.71    333.04 o 
  -5  22   9      217.96      139.85    253.52 o 
  -4  22   9      573.00      478.67    266.73 o 
  -3  22   9     4522.34     3334.32    500.35 o 
  -2  22   9     6296.10     5381.21    466.00 o 
  -1  22   9     5487.05     4717.32    730.08 o 
   0  22   9     1335.81     1224.99    593.33 o 
   1  22   9      194.09      368.54    361.02 o 
   2  22   9     4713.06     4321.79    929.53 o 
   3  22   9     3917.88     3808.81   1059.39 o 
   4  22   9     1895.22     1446.02   1153.81 o 
  -5  23   9     1799.05     1467.08    332.53 o 
  -4  23   9     3685.21     3701.55    427.55 o 
  -3  23   9     2699.85     2044.93    297.78 o 
  -2  23   9       28.28        2.17    220.15 o 
  -1  23   9     2399.22     2623.69    462.04 o 
   0  23   9     8016.84     7813.52   1117.07 o 
   1  23   9     7062.85     6578.84   1628.91 o 
   2  23   9     2920.44     2291.80    918.05 o 
   3  23   9      409.94      210.48    322.82 o 
  -4  24   9       54.78        1.43    379.96 o 
  -3  24   9      623.65      349.81    222.93 o 
  -2  24   9     3202.85     2622.88    360.47 o 
  -1  24   9     2785.88     2578.21    597.49 o 
   0  24   9      424.07      363.25    332.75 o 
   1  24   9      287.55      357.87    421.58 o 
   2  24   9       96.79      335.19    412.68 o 
  -2  25   9      344.97      176.21    269.81 o 
  -1  25   9       58.27       28.22    300.93 o 
   0  25   9       56.63       72.89    307.95 o 
   1  25   9        4.97        4.88    424.45 o 
 -11   0  10     7094.16     7760.26    772.55 o 
 -10   0  10    10683.62    11078.91    903.99 o 
  -9   0  10     3446.46     4069.11    487.01 o 
  -8   0  10      893.85     1094.83    305.35 o 
  -7   0  10     2250.17     2513.96    372.21 o 
  -6   0  10     6139.53     6241.09    384.74 o 
  -5   0  10    17271.97    17707.61   1431.03 o 
  -4   0  10    13456.89    14494.82   1209.77 o 
  -3   0  10     2613.39     2383.62    233.54 o 
  -2   0  10     1889.99     1962.09    250.82 o 
  -1   0  10    28898.12    26651.95   1832.09 o 
   0   0  10    54574.27    50107.21   3260.11 o 
   1   0  10    34640.53    29386.02   1914.45 o 
   2   0  10     6384.67     4883.85    495.04 o 
   3   0  10     2943.91     2320.24    352.70 o 
   4   0  10     1298.31     1119.80    302.48 o 
   5   0  10     5103.12     5114.92    374.42 o 
   6   0  10    20368.92    16501.71   1421.70 o 
   7   0  10    12704.35    10879.75   1074.17 o 
   8   0  10     2549.18     3287.37    656.04 o 
   9   0  10     1738.32     2606.36    599.79 o 
 -11   1  10      196.14      511.13    279.80 o 
 -10   1  10     1110.21     1511.63    291.23 o 
  -9   1  10     5558.15     6067.17    432.44 o 
  -8   1  10     7431.10     8006.29    487.59 o 
  -7   1  10     2502.67     2741.07    270.30 o 
  -6   1  10     1853.68     1916.39    182.08 o 
  -5   1  10      112.61       78.27     82.37 o 
  -4   1  10     3062.66     3162.42    185.40 o 
  -3   1  10    12891.66    13468.76    547.33 o 
  -2   1  10    16282.62    16856.93    645.05 o 
  -1   1  10     2067.41     2100.16    162.79 o 
   0   1  10       21.01      104.32     85.98 o 
   1   1  10     5914.57     4834.94    258.28 o 
   2   1  10    19988.44    17835.55    701.64 o 
   3   1  10     5631.90     5784.02    313.99 o 
   4   1  10      427.47      475.85    140.13 o 
   5   1  10      718.35      538.19    153.65 o 
   6   1  10      438.78      581.02    246.32 o 
   7   1  10     7886.96     7396.96    607.47 o 
   8   1  10     8321.41     9361.60    723.99 o 
   9   1  10     2867.42     3335.68    476.00 o 
 -11   2  10     1362.16     1483.89    314.43 o 
 -10   2  10     1744.57     1848.45    309.87 o 
  -9   2  10      465.80      751.21    229.97 o 
  -8   2  10      157.86      246.54    178.92 o 
  -7   2  10      190.15      242.21    102.89 o 
  -6   2  10      606.10      612.21    122.38 o 
  -5   2  10     1153.99     1131.69    145.39 o 
  -4   2  10     2277.03     2063.90    179.47 o 
  -3   2  10     3607.18     3308.18    209.20 o 
  -2   2  10      780.44      538.40    170.38 o 
  -1   2  10     6414.87     5486.59    315.91 o 
   0   2  10     6301.00     5859.34    439.93 o 
   1   2  10      562.46      571.54    123.82 o 
   2   2  10     1209.34      882.18    128.73 o 
   3   2  10      480.20      381.69    116.65 o 
   4   2  10      408.38      263.78    134.97 o 
   5   2  10     2137.56     2171.82    222.63 o 
   6   2  10     2360.90     2052.14    327.09 o 
   7   2  10      368.22      638.66    276.30 o 
   8   2  10        7.77      280.43    290.37 o 
   9   2  10      183.60      363.20    337.98 o 
 -11   3  10       52.89       95.09    253.05 o 
 -10   3  10      192.93      513.15    239.60 o 
  -9   3  10     1336.71     1676.46    265.16 o 
  -8   3  10     2469.51     2362.56    227.18 o 
  -7   3  10     2081.06     1930.48    169.30 o 
  -6   3  10     2827.48     2735.18    206.71 o 
  -5   3  10       31.90       31.66    116.03 o 
  -4   3  10     1415.35     1857.34    319.41 o 
  -3   3  10     3117.07     3126.56    200.03 o 
  -2   3  10     1113.55     1060.75    148.83 o 
  -1   3  10     1876.51     1790.43    148.41 o 
   0   3  10     5412.71     4716.95    277.00 o 
   1   3  10     1640.89     1380.06    163.74 o 
   2   3  10     3038.91     2629.13    205.75 o 
   3   3  10     2007.74     1925.92    199.08 o 
   4   3  10       30.58        0.19    124.17 o 
   5   3  10        3.18       80.57    144.10 o 
   6   3  10        3.02       22.92    207.49 o 
   7   3  10      150.64       64.00    237.66 o 
   8   3  10      609.77     1022.51    343.61 o 
   9   3  10      573.03      980.48    344.81 o 
 -11   4  10     2767.10     2923.52    368.98 o 
 -10   4  10     3792.18     4219.07    398.49 o 
  -9   4  10     1032.55     1217.82    253.02 o 
  -8   4  10       20.69      254.36    143.34 o 
  -7   4  10     1424.80     1714.04    154.86 o 
  -6   4  10     3661.69     3470.75    272.46 o 
  -5   4  10    12500.39    12207.22    606.53 o 
  -4   4  10     4691.08     4926.15    328.26 o 
  -3   4  10       80.39       88.13    115.48 o 
  -2   4  10     3327.97     2887.60    292.28 o 
  -1   4  10    14148.36    14030.33    682.13 o 
   0   4  10    15167.20    13883.98    670.24 o 
   1   4  10    15418.92    12328.82    549.22 o 
   2   4  10     6579.74     5334.99    292.90 o 
   3   4  10     1770.77     1507.85    194.63 o 
   4   4  10     5188.10     5039.22    324.08 o 
   5   4  10    14680.83    15756.90    809.99 o 
   6   4  10     9535.88     8760.07   1427.88 o 
   7   4  10     3743.27     3643.41    995.83 o 
   8   4  10      485.30      895.45    363.46 o 
   9   4  10      442.31      724.25    342.96 o 
 -10   5  10      585.41      804.61    269.80 o 
  -9   5  10     7232.10     7883.47    424.27 o 
  -8   5  10    11514.18    12586.43    569.21 o 
  -7   5  10     9041.27     9752.54    376.77 o 
  -6   5  10     4510.10     4257.02    307.07 o 
  -5   5  10       13.40       62.29    127.90 o 
  -4   5  10     8563.96     8537.99    438.28 o 
  -3   5  10    24826.76    25297.19   2413.51 o 
  -2   5  10    29845.25    32225.59   1513.72 o 
  -1   5  10     7250.94     7130.60    421.47 o 
   0   5  10      106.81       81.01     96.31 o 
   1   5  10     1281.52      817.89    155.85 o 
   2   5  10    15969.75    15407.27    650.22 o 
   3   5  10    15614.88    16187.74    670.23 o 
   4   5  10    11835.28    12535.70    610.01 o 
   5   5  10     1289.14     1491.20    224.97 o 
   6   5  10      899.45     1072.60    289.32 o 
   7   5  10     5547.36     5737.22    788.77 o 
   8   5  10     6629.77     7441.88   1525.59 o 
   9   5  10     4285.95     4749.63    731.52 o 
 -10   6  10     4135.39     4143.38    387.70 o 
  -9   6  10     3459.09     4106.25    302.14 o 
  -8   6  10      342.04      482.08    163.90 o 
  -7   6  10     2846.37     2872.03    203.37 o 
  -6   6  10    10434.16    10469.61    552.46 o 
  -5   6  10     8483.00     8042.01    439.48 o 
  -4   6  10    11675.83    11123.66    733.81 o 
  -3   6  10     4215.17     3488.36    330.75 o 
  -2   6  10      289.30      295.33    150.22 o 
  -1   6  10    17409.29    16599.21   1069.54 o 
   0   6  10    17468.53    16334.54    901.03 o 
   1   6  10     5707.69     4744.64    270.16 o 
   2   6  10     1198.04      700.82    154.70 o 
   3   6  10      187.29      188.97    141.69 o 
   4   6  10     2185.60     2150.93    234.82 o 
   5   6  10     9316.28    11077.54    957.32 o 
   6   6  10     7902.20     8163.33   1723.75 o 
   7   6  10     1555.13     1619.69    403.78 o 
   8   6  10      339.92      604.03    332.34 o 
 -10   7  10       85.50      220.85    234.94 o 
  -9   7  10      217.70      228.35    173.86 o 
  -8   7  10     1140.34     1091.74    185.59 o 
  -7   7  10      327.34      498.04    124.42 o 
  -6   7  10      275.96      375.27    160.11 o 
  -5   7  10      654.25      549.99    161.66 o 
  -4   7  10       15.31       23.98    129.10 o 
  -3   7  10     1982.41     2059.77    239.92 o 
  -2   7  10     6838.02     7263.96    381.59 o 
  -1   7  10      766.24      684.36    160.39 o 
   0   7  10      837.77      772.41    142.01 o 
   1   7  10     3718.37     2893.44    211.71 o 
   2   7  10     3538.48     3246.17    251.10 o 
   3   7  10     2257.16     2200.23    230.71 o 
   4   7  10     2687.80     2417.29    248.72 o 
   5   7  10     1158.53     1014.53    215.46 o 
   6   7  10        9.61       44.52    220.93 o 
   7   7  10      920.67      865.41    309.74 o 
   8   7  10      497.60      640.38    313.11 o 
 -10   8  10      125.68      250.78    228.11 o 
  -9   8  10       93.82      129.94    205.46 o 
  -8   8  10       28.97      181.36    202.05 o 
  -7   8  10      206.33      337.91    125.71 o 
  -6   8  10      306.02      363.15    131.15 o 
  -5   8  10     2013.98     2000.19    224.11 o 
  -4   8  10      630.45      467.12    157.84 o 
  -3   8  10     3236.43     2822.84    504.80 o 
  -2   8  10     3238.15     3676.88    290.40 o 
  -1   8  10      716.38     1077.16    204.50 o 
   0   8  10      825.11      619.10    139.79 o 
   1   8  10     2709.18     2009.31    197.71 o 
   2   8  10      875.78      805.39    157.05 o 
   3   8  10      472.09      594.36    159.63 o 
   4   8  10     2528.47     2745.76    321.72 o 
   5   8  10     2144.11     2241.05    265.18 o 
   6   8  10      466.97      517.31    264.08 o 
   7   8  10      107.81       36.84    273.65 o 
   8   8  10       23.18      175.08    294.82 o 
 -10   9  10       14.59        2.44    218.84 o 
  -9   9  10      860.62     1152.40    273.98 o 
  -8   9  10     7411.56     7788.68    521.28 o 
  -7   9  10     9599.46     9661.28    463.95 o 
  -6   9  10     2730.75     2808.25    293.18 o 
  -5   9  10      968.54     1075.46    196.15 o 
  -4   9  10     4050.79     3996.44    333.74 o 
  -3   9  10     4778.85     4637.71    885.19 o 
  -2   9  10    12970.24    12963.32    840.71 o 
  -1   9  10     5269.83     6058.86    377.52 o 
   0   9  10      816.25     1030.38    221.80 o 
   1   9  10      698.71      634.80    142.44 o 
   2   9  10     6333.18     6827.23    382.48 o 
   3   9  10    12750.09    13551.72    619.75 o 
   4   9  10     6418.70     7193.17    442.52 o 
   5   9  10     1565.45     1760.02    260.26 o 
   6   9  10     1674.64     1807.09    357.28 o 
   7   9  10     1591.18     1454.64    498.49 o 
   8   9  10     1739.37     2419.90    422.51 o 
 -10  10  10     1413.80     1711.81    334.88 o 
  -9  10  10     3712.67     3711.68    383.02 o 
  -8  10  10      643.76      781.87    232.94 o 
  -7  10  10     2348.53     2795.71    257.64 o 
  -6  10  10    12675.63    13638.91   1193.84 o 
  -5  10  10    11025.66    11028.89    719.32 o 
  -4  10  10     3081.84     2845.92    279.61 o 
  -3  10  10      377.14      385.79    138.18 o 
  -2  10  10     1779.70     1771.95    231.92 o 
  -1  10  10    10432.91    11276.89    604.58 o 
   0  10  10    15169.96    15480.93    787.97 o 
   1  10  10     8388.91     7797.64    518.84 o 
   2  10  10     1929.10     1720.09    220.46 o 
   3  10  10      224.43      170.87    166.61 o 
   4  10  10     5154.72     5065.02    384.80 o 
   5  10  10    13383.74    15158.75   1259.52 o 
   6  10  10     5660.20     5602.69    761.22 o 
   7  10  10      242.90      180.24    290.82 o 
   8  10  10       10.63       66.29    297.78 o 
 -10  11  10       18.79        1.45    233.52 o 
  -9  11  10     1094.60     1301.49    276.52 o 
  -8  11  10     4644.03     4994.98    435.98 o 
  -7  11  10     8413.52     9030.50    478.62 o 
  -6  11  10     2414.91     2473.76    282.69 o 
  -5  11  10      333.81      283.67    169.41 o 
  -4  11  10     3916.19     3696.25    494.76 o 
  -3  11  10     7403.38     7034.32   1714.00 o 
  -2  11  10     7714.60     7552.92    571.38 o 
  -1  11  10     4455.39     4331.91    373.36 o 
   0  11  10     1160.55     1375.56    212.88 o 
   1  11  10      969.42      968.65    229.21 o 
   2  11  10     9936.73    10407.03    503.69 o 
   3  11  10    13563.75    14057.80    633.99 o 
   4  11  10    10080.29    10714.56    710.40 o 
   5  11  10      896.08      825.68    230.08 o 
   6  11  10      148.35        6.72    248.86 o 
   7  11  10     1139.27     1171.86    348.76 o 
   8  11  10     2383.33     2965.86    469.62 o 
  -9  12  10       50.31       34.65    228.60 o 
  -8  12  10       32.91      147.84    217.96 o 
  -7  12  10        8.15       63.27    159.93 o 
  -6  12  10      869.35      595.32    201.18 o 
  -5  12  10      594.08      736.81    197.91 o 
  -4  12  10      100.84       43.55    153.40 o 
  -3  12  10     1538.22     1290.35    404.79 o 
  -2  12  10       23.12      140.36    153.95 o 
  -1  12  10       96.28      118.67    173.28 o 
   0  12  10      708.77      847.58    214.99 o 
   1  12  10     2098.34     2003.54    281.17 o 
   2  12  10       14.05       20.25    185.20 o 
   3  12  10        8.52        0.50    155.67 o 
   4  12  10     1706.43     1785.22    252.31 o 
   5  12  10      610.56      412.93    227.24 o 
   6  12  10       45.99       56.32    239.23 o 
   7  12  10       22.57       30.78    268.55 o 
  -9  13  10       25.78      143.75    234.11 o 
  -8  13  10      810.24      760.83    255.91 o 
  -7  13  10      224.19      187.10    166.47 o 
  -6  13  10      591.51      543.71    208.89 o 
  -5  13  10      737.58      790.13    210.99 o 
  -4  13  10      385.81      614.09    184.57 o 
  -3  13  10      517.31      485.54    221.55 o 
  -2  13  10     2746.44     2966.61    520.44 o 
  -1  13  10       36.62      141.45    176.77 o 
   0  13  10     1225.52     1263.60    262.32 o 
   1  13  10     2041.43     2295.69    321.17 o 
   2  13  10      713.10      814.41    606.68 o 
   3  13  10     1552.90     1474.85    276.69 o 
   4  13  10      376.41      396.59    200.15 o 
   5  13  10      312.84      268.23    244.90 o 
   6  13  10      604.52      412.56    381.40 o 
   7  13  10      388.21      271.27    293.36 o 
  -9  14  10     2078.80     2347.54    354.79 o 
  -8  14  10       74.61       60.83    197.22 o 
  -7  14  10     2716.96     2933.74    264.60 o 
  -6  14  10     6893.06     6932.29    468.32 o 
  -5  14  10     9658.50     9422.87    556.66 o 
  -4  14  10     5650.25     5906.33    426.41 o 
  -3  14  10     2920.39     2545.70    785.18 o 
  -2  14  10       48.16      228.53    166.88 o 
  -1  14  10     5477.82     6082.47    452.69 o 
   0  14  10     7214.74     7676.27    525.68 o 
   1  14  10     7218.32     7355.90    522.11 o 
   2  14  10     2872.49     2997.00    349.83 o 
   3  14  10       16.62       49.07    280.95 o 
   4  14  10     1824.58     1881.59    261.82 o 
   5  14  10     4771.50     4306.45    612.99 o 
   6  14  10     3665.29     3403.32    419.52 o 
   7  14  10      717.63      644.19    375.66 o 
  -9  15  10     2448.18     2814.60    375.28 o 
  -8  15  10     3604.45     4142.03    412.70 o 
  -7  15  10     3742.36     3624.39    306.54 o 
  -6  15  10     1766.21     1777.83    307.93 o 
  -5  15  10      208.73      443.63    206.13 o 
  -4  15  10     5030.11     5150.65    578.98 o 
  -3  15  10     6858.56     5527.34   1711.99 o 
  -2  15  10    11103.95    10130.63   1190.68 o 
  -1  15  10     3597.39     4200.62    380.80 o 
   0  15  10       17.45       90.89    208.30 o 
   1  15  10     3638.91     4358.22    418.24 o 
   2  15  10    11225.03    10862.44    802.40 o 
   3  15  10    12630.47    12115.94    775.66 o 
   4  15  10     5511.23     5691.82    539.02 o 
   5  15  10      921.34      623.57    350.69 o 
   6  15  10      654.30      385.62    309.37 o 
   7  15  10     2647.34     2656.18    465.68 o 
  -8  16  10       11.86       24.87    216.58 o 
  -7  16  10      237.79      301.99    189.00 o 
  -6  16  10     4242.27     4352.04    432.97 o 
  -5  16  10    10615.52     9914.76    595.51 o 
  -4  16  10     4867.44     4802.17    390.89 o 
  -3  16  10      174.74      169.84    184.67 o 
  -2  16  10     2122.95     2066.71    287.27 o 
  -1  16  10     1570.62     2043.18    286.03 o 
   0  16  10     8080.03     8312.06    556.25 o 
   1  16  10     8117.89     8447.27    973.30 o 
   2  16  10     2522.52     2492.07    574.54 o 
   3  16  10       45.83       31.57    269.48 o 
   4  16  10     2385.53     2270.45    386.90 o 
   5  16  10     3263.27     3617.11    581.14 o 
   6  16  10     3112.80     2628.32    403.76 o 
  -8  17  10      381.33      495.09    256.44 o 
  -7  17  10     1535.04     1697.19    387.92 o 
  -6  17  10     2011.34     1910.24    244.25 o 
  -5  17  10       18.93      130.64    207.84 o 
  -4  17  10      417.76      415.58    223.34 o 
  -3  17  10     1414.07     1239.29    288.99 o 
  -2  17  10       45.02       26.03    158.83 o 
  -1  17  10      192.64      106.13    193.68 o 
   0  17  10     2691.19     2860.98    409.81 o 
   1  17  10      239.53      213.79    242.59 o 
   2  17  10      598.52      537.99    454.87 o 
   3  17  10     1147.81      928.91    737.69 o 
   4  17  10      108.09      167.31    338.64 o 
   5  17  10       56.14        8.90    325.72 o 
   6  17  10        2.24       35.59    354.13 o 
  -7  18  10      214.13      148.05    184.70 o 
  -6  18  10      193.27      170.45    188.29 o 
  -5  18  10      586.38      416.71    229.45 o 
  -4  18  10     1387.51     1331.80    270.11 o 
  -3  18  10      439.40      247.58    170.87 o 
  -2  18  10       89.81        5.35    172.96 o 
  -1  18  10     1501.32     1408.31    269.44 o 
   0  18  10      954.31      867.17    455.87 o 
   1  18  10       57.27       93.74    236.44 o 
   2  18  10       58.63       66.29    307.07 o 
   3  18  10        2.03       26.69    307.07 o 
   4  18  10       27.00        1.43    338.35 o 
   5  18  10       59.91        0.86    308.22 o 
   6  18  10      464.31      764.23    453.14 o 
  -7  19  10      693.50      610.54    248.62 o 
  -6  19  10      561.94      499.95    230.99 o 
  -5  19  10       53.71      209.01    219.39 o 
  -4  19  10     2931.65     2718.99    344.15 o 
  -3  19  10     5338.37     4104.29   1141.18 o 
  -2  19  10     3626.02     3287.09    346.66 o 
  -1  19  10     1113.69     1528.18    306.38 o 
   0  19  10      210.10      241.96    262.05 o 
   1  19  10     2670.10     2677.28    642.12 o 
   2  19  10     6316.86     6195.81   1185.66 o 
   3  19  10     4357.72     4340.55    609.40 o 
   4  19  10      765.15      446.55    379.96 o 
   5  19  10      312.09      263.45    369.06 o 
  -6  20  10     2240.86     2336.08    337.79 o 
  -5  20  10     5872.85     5267.06    453.84 o 
  -4  20  10     5260.47     4681.24    591.76 o 
  -3  20  10      515.97      436.07    196.19 o 
  -2  20  10      805.12      834.53    245.06 o 
  -1  20  10     5100.22     4889.06    472.04 o 
   0  20  10     8790.31     8555.84   1316.96 o 
   1  20  10     9354.41     9386.02   1105.02 o 
   2  20  10     2521.42     2487.35   1194.42 o 
   3  20  10      205.18      383.69    355.00 o 
   4  20  10     1641.51     1349.92    900.12 o 
  -6  21  10      532.12      415.03    226.02 o 
  -5  21  10        0.24      128.00    187.97 o 
  -4  21  10      736.42      585.73    404.07 o 
  -3  21  10     3472.26     2403.71    468.50 o 
  -2  21  10     4990.77     4359.61    419.13 o 
  -1  21  10     1962.77     2015.78    345.24 o 
   0  21  10        9.71        1.43    242.26 o 
   1  21  10     1039.89      861.67    421.29 o 
   2  21  10     2637.54     2421.38    897.96 o 
   3  21  10     2019.54     1556.67   1277.50 o 
   4  21  10     1110.01      610.73    558.32 o 
  -5  22  10       52.34       93.57    246.40 o 
  -4  22  10      248.87       51.64    158.58 o 
  -3  22  10      669.90      473.62    205.01 o 
  -2  22  10        4.99       30.56    207.19 o 
  -1  22  10      691.09      764.52    398.19 o 
   0  22  10     1822.39     1297.39    449.56 o 
   1  22  10      359.74      231.96    298.15 o 
   2  22  10      218.41      398.04    420.14 o 
   3  22  10      322.07       61.86    285.29 o 
  -4  23  10      732.67      216.33    172.35 o 
  -3  23  10      787.28      494.24    227.27 o 
  -2  23  10       79.10      149.24    232.70 o 
  -1  23  10      128.75      130.52    267.67 o 
   0  23  10       59.25       49.79    274.96 o 
   1  23  10        7.67        0.57    355.57 o 
   2  23  10      883.73      543.19    549.00 o 
  -3  24  10       28.71        0.68    186.60 o 
  -2  24  10      538.62      399.62    275.84 o 
  -1  24  10     2500.86     2770.81    481.12 o 
   0  24  10     3436.17     3701.97   1458.15 o 
   1  24  10     1653.22     1393.35   1102.01 o 
 -10   1  11     1547.76     2361.93    346.80 o 
  -9   1  11       66.38      295.93    229.18 o 
  -8   1  11       10.57       64.33    179.93 o 
  -7   1  11     1171.46     1043.46    244.79 o 
  -6   1  11     1674.54     1688.76    211.19 o 
  -5   1  11     4860.54     5098.92    355.52 o 
  -4   1  11     2756.93     2939.64    217.07 o 
  -3   1  11      662.55      670.33    126.57 o 
  -2   1  11     3684.46     3424.90    218.94 o 
  -1   1  11     4023.10     3720.09    206.49 o 
   0   1  11    10770.84     8678.88    651.06 o 
   1   1  11     4095.06     3711.89    258.93 o 
   2   1  11      602.89     1015.18    138.33 o 
   3   1  11     4865.03     4168.54    284.20 o 
   4   1  11     5147.29     4716.79    305.39 o 
   5   1  11     2001.05     1961.32    221.29 o 
   6   1  11     3256.64     3091.35    395.66 o 
   7   1  11     1366.91     1772.81    354.70 o 
   8   1  11       25.95      176.61    251.29 o 
 -10   2  11     4774.53     5286.48    437.42 o 
  -9   2  11     9957.80    10878.86    632.37 o 
  -8   2  11     8452.29     9532.18    564.27 o 
  -7   2  11     3671.82     3734.84    294.32 o 
  -6   2  11     2355.73     2075.35    191.68 o 
  -5   2  11     1305.14     1221.38    204.66 o 
  -4   2  11    17439.94    18669.00   1259.56 o 
  -3   2  11    23474.82    25668.21    951.22 o 
  -2   2  11     8177.28     7645.02    474.95 o 
  -1   2  11     3338.97     2925.16    210.75 o 
   0   2  11       36.26        2.78     84.43 o 
   1   2  11     7795.38     7491.58    372.80 o 
   2   2  11    16140.90    14806.03    612.14 o 
   3   2  11     7330.94     6063.77    331.53 o 
   4   2  11     3135.73     2611.17    239.44 o 
   5   2  11      420.64      303.39    157.82 o 
   6   2  11     2503.56     2486.22    367.97 o 
   7   2  11     6550.14     6485.82    566.39 o 
   8   2  11     6717.64     7136.70    920.78 o 
 -10   3  11     4986.77     5709.52    476.53 o 
  -9   3  11      289.04      985.45    242.00 o 
  -8   3  11       43.21      204.14    193.18 o 
  -7   3  11     4020.96     4216.10    266.73 o 
  -6   3  11     7188.70     6834.46    332.98 o 
  -5   3  11    11136.90    11817.94    608.30 o 
  -4   3  11    10881.05    10153.27   1227.28 o 
  -3   3  11      175.98      176.66    137.02 o 
  -2   3  11     8027.12     7706.48    596.04 o 
  -1   3  11    19620.67    18149.09   1006.00 o 
   0   3  11     9045.67     7504.53    354.37 o 
   1   3  11     2736.38     2554.96    189.31 o 
   2   3  11     2797.14     2809.08    224.96 o 
   3   3  11      264.17      260.54    128.47 o 
   4   3  11     9568.15     8979.70    434.54 o 
   5   3  11    11990.20    12086.48    703.68 o 
   6   3  11     8586.71     8028.77    610.65 o 
   7   3  11     1920.29     2270.54    378.12 o 
   8   3  11      375.51      577.25    291.97 o 
 -10   4  11     1560.49     1619.15    302.72 o 
  -9   4  11     2772.03     3122.30    332.48 o 
  -8   4  11     2049.14     2546.34    295.24 o 
  -7   4  11      900.23      946.05    155.64 o 
  -6   4  11        7.35       47.02    136.25 o 
  -5   4  11      460.10      508.29    154.59 o 
  -4   4  11     7220.67     7047.15   1029.26 o 
  -3   4  11     7768.36     8581.47    499.92 o 
  -2   4  11     8302.47     8142.50    599.79 o 
  -1   4  11      136.82       88.86     94.51 o 
   0   4  11     5498.47     4320.43    248.43 o 
   1   4  11    11009.13     9732.30    425.50 o 
   2   4  11     2193.30     2047.30    194.96 o 
   3   4  11     4285.73     3743.48    266.65 o 
   4   4  11     4695.36     4424.23    336.35 o 
   5   4  11       17.05      134.81    158.43 o 
   6   4  11     2061.84     2039.18    341.60 o 
   7   4  11     4072.18     4440.99    615.86 o 
   8   4  11     2356.52     2501.60    441.63 o 
 -10   5  11        0.28       36.77    227.98 o 
  -9   5  11       96.73      156.77    218.14 o 
  -8   5  11      224.65      323.44    151.52 o 
  -7   5  11       23.36       46.70    115.94 o 
  -6   5  11        1.45       19.01    135.02 o 
  -5   5  11        0.14        0.00    126.21 o 
  -4   5  11     1965.51     1711.87    328.31 o 
  -3   5  11     3143.74     3268.22    288.34 o 
  -2   5  11     1050.15     1210.61    204.54 o 
  -1   5  11      306.46      296.34    111.79 o 
   0   5  11       66.35       33.44     97.56 o 
   1   5  11     1493.48     1509.78    162.87 o 
   2   5  11       59.68       16.31    116.72 o 
   3   5  11     2457.48     2271.24    220.97 o 
   4   5  11      298.00      196.09    151.95 o 
   5   5  11      314.09      114.40    165.89 o 
   6   5  11        6.90        0.29    220.00 o 
   7   5  11      382.43      399.36    282.11 o 
   8   5  11       79.58      229.50    296.57 o 
 -10   6  11      625.52      752.46    396.90 o 
  -9   6  11     1797.63     2096.97    293.58 o 
  -8   6  11     3864.91     4202.90    297.66 o 
  -7   6  11     2991.56     3312.31    246.67 o 
  -6   6  11     2136.62     2498.95    419.85 o 
  -5   6  11      190.09      220.04    156.34 o 
  -4   6  11     2537.17     2098.39    386.13 o 
  -3   6  11     4198.90     4046.27    327.10 o 
  -2   6  11     3802.04     3923.86    293.07 o 
  -1   6  11     3801.25     4106.74    317.53 o 
   0   6  11      597.77      378.85    137.29 o 
   1   6  11      166.98      200.22    120.32 o 
   2   6  11     5958.54     5807.60    332.73 o 
   3   6  11     1566.06     1527.04    199.08 o 
   4   6  11     1146.57     1117.98    204.51 o 
   5   6  11      157.49       22.68    167.10 o 
   6   6  11       54.83       82.55    239.38 o 
   7   6  11      647.65      804.44    293.58 o 
   8   6  11     1593.23     2013.12    442.81 o 
 -10   7  11     2084.38     2580.25    502.22 o 
  -9   7  11      575.02      761.51    239.04 o 
  -8   7  11      232.61      533.54    164.53 o 
  -7   7  11     7466.51     8411.29    409.40 o 
  -6   7  11    13806.46    14469.08    959.81 o 
  -5   7  11     7900.18     7720.63    469.52 o 
  -4   7  11     2484.50     2013.05    635.95 o 
  -3   7  11       99.14       19.06    129.02 o 
  -2   7  11     4860.33     4783.35    355.06 o 
  -1   7  11    17024.68    17405.26   1996.10 o 
   0   7  11    19825.47    18270.37   2248.07 o 
   1   7  11     5297.06     5278.28    458.71 o 
   2   7  11      117.78      175.51    147.23 o 
   3   7  11     2981.77     2792.25    263.58 o 
   4   7  11    10395.26    11049.73    557.86 o 
   5   7  11     9800.10    10998.49   1009.03 o 
   6   7  11     4690.36     5561.08   1083.07 o 
   7   7  11      560.22      640.01    294.57 o 
   8   7  11      131.72      210.32    294.87 o 
 -10   8  11      347.25      531.78    397.76 o 
  -9   8  11     2830.80     3197.61    367.56 o 
  -8   8  11     8416.56     9342.81    599.98 o 
  -7   8  11     6452.14     6921.65    439.64 o 
  -6   8  11      137.75      367.43    172.99 o 
  -5   8  11     1187.21     1137.88    195.44 o 
  -4   8  11     3580.79     3103.61    714.15 o 
  -3   8  11    10166.55     9661.92   1404.20 o 
  -2   8  11    11236.47    11494.56    665.82 o 
  -1   8  11     3297.68     3795.48    353.16 o 
   0   8  11      648.79      668.42    214.95 o 
   1   8  11    10675.37    10417.05    545.92 o 
   2   8  11    11702.21    11327.05    547.20 o 
   3   8  11     9126.91     8703.48    463.61 o 
   4   8  11     8838.73     9149.53    575.91 o 
   5   8  11      258.68      303.49    199.22 o 
   6   8  11     3213.07     3537.62    424.13 o 
   7   8  11     3298.48     3479.88    499.63 o 
   8   8  11     3798.97     4545.65    966.12 o 
 -10   9  11      271.87      213.54    241.68 o 
  -9   9  11      435.56      637.89    245.84 o 
  -8   9  11      136.07      260.60    211.66 o 
  -7   9  11     2761.94     3019.37    320.08 o 
  -6   9  11     6907.29     6981.98    606.97 o 
  -5   9  11     1818.27     1983.76    241.92 o 
  -4   9  11     4757.68     4205.71    479.55 o 
  -3   9  11      251.29      340.69    146.27 o 
  -2   9  11     1248.17     1444.73    227.72 o 
  -1   9  11     5303.34     6022.20    425.37 o 
   0   9  11     4080.37     3848.64    337.96 o 
   1   9  11     1844.54     1683.25    245.28 o 
   2   9  11      132.87       61.10    141.90 o 
   3   9  11       14.19        1.43    151.28 o 
   4   9  11     2403.04     2781.37    276.54 o 
   5   9  11     2793.35     2930.21    321.13 o 
   6   9  11     1196.76     1160.89    396.32 o 
   7   9  11       23.67       87.53    264.23 o 
   8   9  11      421.02      848.02    353.01 o 
  -9  10  11       39.02        3.86    222.73 o 
  -8  10  11       49.25      100.12    210.43 o 
  -7  10  11      115.63      153.40    185.27 o 
  -6  10  11       28.87      245.52    180.33 o 
  -5  10  11      469.39      244.96    167.84 o 
  -4  10  11      217.39       59.41    244.22 o 
  -3  10  11        2.15        0.00    131.65 o 
  -2  10  11      230.40      424.51    180.11 o 
  -1  10  11        2.85       38.34    157.42 o 
   0  10  11        6.53       83.29    177.77 o 
   1  10  11      286.12      235.01    183.14 o 
   2  10  11       34.67        0.29    169.56 o 
   3  10  11       12.57        0.17    173.94 o 
   4  10  11        9.28        0.68    171.02 o 
   5  10  11       27.45        7.45    184.39 o 
   6  10  11       48.11       79.64    241.61 o 
   7  10  11       58.17       27.66    275.38 o 
  -9  11  11      597.34      599.56    250.70 o 
  -8  11  11       89.54      338.91    222.86 o 
  -7  11  11     3107.76     3395.26    285.74 o 
  -6  11  11     5663.47     5792.80    414.13 o 
  -5  11  11     2784.56     2805.01    294.15 o 
  -4  11  11     1010.98     1279.94    322.28 o 
  -3  11  11      384.49      258.45    149.28 o 
  -2  11  11      570.52      641.60    192.41 o 
  -1  11  11     3648.56     3389.84    336.78 o 
   0  11  11     5915.39     6218.41    459.20 o 
   1  11  11     1492.00     2272.10    300.38 o 
   2  11  11      228.36       95.91    197.14 o 
   3  11  11      859.95      976.48    205.77 o 
   4  11  11     1928.72     1987.00    263.68 o 
   5  11  11     3920.83     4065.50    434.38 o 
   6  11  11      544.50      724.83    295.94 o 
   7  11  11        9.49        0.16    266.88 o 
  -9  12  11     1462.44     1631.78    329.02 o 
  -8  12  11     6480.00     7265.09    573.53 o 
  -7  12  11     4718.85     5065.17    436.69 o 
  -6  12  11       76.47      235.94    201.17 o 
  -5  12  11     2231.72     2631.61    315.76 o 
  -4  12  11     5391.25     5219.90    560.76 o 
  -3  12  11     5622.89     4912.20   1054.37 o 
  -2  12  11     5626.30     5887.95    403.90 o 
  -1  12  11     1078.31     1109.72    224.07 o 
   0  12  11      249.70      481.14    203.12 o 
   1  12  11     6991.16     7346.44    523.26 o 
   2  12  11    14382.99    14452.98    826.35 o 
   3  12  11    12508.36    12958.61    770.11 o 
   4  12  11     3558.18     3511.51    343.62 o 
   5  12  11       30.17        4.28    226.25 o 
   6  12  11     2303.83     1983.57    392.92 o 
   7  12  11     1756.27     1890.61    398.85 o 
  -9  13  11      838.14     1029.25    303.44 o 
  -8  13  11      224.17      575.27    239.05 o 
  -7  13  11     5984.16     6328.81    445.90 o 
  -6  13  11    14439.75    13843.27    736.26 o 
  -5  13  11    11407.40    11126.52    910.30 o 
  -4  13  11     2595.87     2729.19    448.26 o 
  -3  13  11       42.67       25.37    132.20 o 
  -2  13  11     2027.88     2091.18    435.78 o 
  -1  13  11     4056.15     4488.13    381.31 o 
   0  13  11     9883.63     9965.03    604.08 o 
   1  13  11    10224.88    10073.27    680.58 o 
   2  13  11      983.34      885.97    475.96 o 
   3  13  11     1041.50      650.19    406.80 o 
   4  13  11     7153.08     7378.01    588.00 o 
   5  13  11     4315.30     4025.76    464.65 o 
   6  13  11     1537.17     1600.38    360.36 o 
   7  13  11      280.19      170.47    298.56 o 
  -8  14  11     1494.98     1835.07    324.76 o 
  -7  14  11     1525.41     1707.01    292.07 o 
  -6  14  11      659.51      844.53    281.10 o 
  -5  14  11       30.99       60.41    185.99 o 
  -4  14  11     1505.29     1867.10    399.19 o 
  -3  14  11     2171.73     2056.67    525.46 o 
  -2  14  11     1053.47     1113.17    224.51 o 
  -1  14  11      623.52      831.47    231.95 o 
   0  14  11      656.93      504.45    235.82 o 
   1  14  11     1258.55     1315.33    306.64 o 
   2  14  11     4783.40     4955.72    436.99 o 
   3  14  11     3642.13     4047.13    424.01 o 
   4  14  11      498.63      294.93    270.75 o 
   5  14  11        0.31        2.01    338.64 o 
   6  14  11      141.54        3.30    241.61 o 
  -8  15  11       91.58       39.80    226.00 o 
  -7  15  11      115.28      134.96    183.43 o 
  -6  15  11        7.23      140.41    204.96 o 
  -5  15  11       34.24       21.85    196.29 o 
  -4  15  11       75.30        1.52    112.56 o 
  -3  15  11       94.54       11.81    145.11 o 
  -2  15  11      598.49      694.12    210.92 o 
  -1  15  11      225.25       65.47    203.58 o 
   0  15  11      137.21        1.55    200.16 o 
   1  15  11      724.45      444.56    396.90 o 
   2  15  11       16.42       80.64    282.10 o 
   3  15  11      360.92      315.20    283.82 o 
   4  15  11      353.93      121.00    261.33 o 
   5  15  11       64.18        0.29    306.21 o 
   6  15  11        3.00       52.52    376.52 o 
  -8  16  11     1040.62     1262.18    301.56 o 
  -7  16  11      167.59      189.81    186.89 o 
  -6  16  11      115.33       94.46    223.82 o 
  -5  16  11     1474.75     1720.80    277.52 o 
  -4  16  11     2263.15     1569.21    722.76 o 
  -3  16  11     2272.39     1996.02    638.53 o 
  -2  16  11     3251.58     3002.46    341.89 o 
  -1  16  11       47.33        2.18    197.56 o 
   0  16  11     3164.70     3627.07    400.03 o 
   1  16  11     4661.41     4868.68    831.96 o 
   2  16  11     2517.92     2602.51    904.71 o 
   3  16  11     2630.68     2703.75    373.55 o 
   4  16  11     1533.20     1427.59    532.64 o 
   5  16  11        1.56        2.30    328.88 o 
   6  16  11     1119.11     1567.20    509.39 o 
  -7  17  11     1516.04     1600.68    330.46 o 
  -6  17  11     4464.91     3826.45    387.48 o 
  -5  17  11     6991.96     7306.15    515.65 o 
  -4  17  11     4120.29     2910.29   1195.56 o 
  -3  17  11       53.29       45.11    159.10 o 
  -2  17  11     1316.56     1276.67    255.51 o 
  -1  17  11     6132.65     5092.48    448.72 o 
   0  17  11     7873.63     8439.03    605.59 o 
   1  17  11     3266.80     3487.43    493.61 o 
   2  17  11      506.08      310.42    283.56 o 
   3  17  11      531.64      414.60    355.00 o 
   4  17  11     1907.86     1554.42    572.96 o 
   5  17  11     2470.13     2562.46    541.82 o 
  -7  18  11     1659.29     1706.90    278.06 o 
  -6  18  11      520.08      412.35    206.45 o 
  -5  18  11      790.93      857.78    280.85 o 
  -4  18  11     6213.85     4061.78   1442.22 o 
  -3  18  11     7268.22     5774.94   1123.10 o 
  -2  18  11     2183.76     2171.29    439.94 o 
  -1  18  11      552.35      177.04    235.73 o 
   0  18  11      104.28       88.14    249.36 o 
   1  18  11     4115.78     4335.76    885.91 o 
   2  18  11     8799.15     8723.17    751.60 o 
   3  18  11     5655.76     5362.60    579.13 o 
   4  18  11      303.02      116.23    350.98 o 
   5  18  11       68.40        0.86    369.63 o 
  -6  19  11     1554.74     1572.83    272.91 o 
  -5  19  11     2111.07     2053.91    395.60 o 
  -4  19  11      334.85      279.51    156.91 o 
  -3  19  11        2.38       18.80    163.57 o 
  -2  19  11      981.28      900.38    253.85 o 
  -1  19  11      488.54      305.11    272.35 o 
   0  19  11     3094.75     2819.67    636.24 o 
   1  19  11     3528.97     3098.07    559.90 o 
   2  19  11      480.55      403.62    364.90 o 
   3  19  11      368.53      410.48    373.79 o 
   4  19  11     1536.53      714.45    620.31 o 
  -6  20  11       44.20      118.10    197.74 o 
  -5  20  11       29.69      165.77    219.02 o 
  -4  20  11       25.65        3.16    129.98 o 
  -3  20  11       49.98       30.26    172.75 o 
  -2  20  11       35.97        2.36    204.21 o 
  -1  20  11      145.47       62.99    238.53 o 
   0  20  11       63.96        0.29    258.34 o 
   1  20  11       33.30       10.62    370.21 o 
   2  20  11       40.80        1.15    330.03 o 
   3  20  11        0.57        1.15    351.27 o 
   4  20  11        4.10        0.86    365.04 o 
  -5  21  11     1878.45     1810.89    328.05 o 
  -4  21  11     1279.21      887.30    196.57 o 
  -3  21  11      337.56      223.10    189.24 o 
  -2  21  11     1592.28     1489.09    361.02 o 
  -1  21  11     1183.58      946.36    314.87 o 
   0  21  11      837.72      607.40    556.60 o 
   1  21  11     1160.69      512.40    506.23 o 
   2  21  11       33.73        3.73    362.17 o 
   3  21  11      582.19      221.76    335.11 o 
  -4  22  11     3605.56     2370.05    886.77 o 
  -3  22  11     7532.05     5919.08   1008.02 o 
  -2  22  11     2864.85     2630.37    354.01 o 
  -1  22  11      157.27      159.95    264.67 o 
   0  22  11      197.97      196.62    287.14 o 
   1  22  11     1435.42      847.60    842.15 o 
   2  22  11     2847.84     2168.09   1214.94 o 
  -2  23  11     1773.07     1570.97    416.55 o 
  -1  23  11     4963.47     3970.13    741.85 o 
   0  23  11     3273.81     2582.66    724.91 o 
 -10   0  12     1502.38     2754.16    523.45 o 
  -9   0  12       30.22       92.69    295.02 o 
  -8   0  12      674.48      546.41    313.96 o 
  -6   0  12     3263.18     2865.51    407.23 o 
  -5   0  12    10470.75    11724.91    862.09 o 
  -4   0  12     2990.38     3904.67    536.94 o 
  -3   0  12     6230.01     6350.85    407.11 o 
  -2   0  12     9796.01     9078.94   1048.20 o 
  -1   0  12     5423.54     4755.91    618.73 o 
   0   0  12    11164.72     9207.09   1099.28 o 
   1   0  12     4045.04     4244.17    419.28 o 
   2   0  12        5.25       85.81    128.05 o 
   3   0  12     5338.53     5024.12    344.54 o 
   4   0  12    10168.09     9776.82    633.51 o 
   5   0  12    10373.61     9806.30   1245.21 o 
   6   0  12     5538.66     5218.75    684.45 o 
   7   0  12       75.79      159.56    353.56 o 
   8   0  12      735.10      880.75    452.28 o 
 -10   1  12     4206.06     5267.36    448.12 o 
  -9   1  12     4202.04     5149.50    419.33 o 
  -8   1  12     2951.86     3333.61    334.61 o 
  -7   1  12     1150.15     1186.38    281.24 o 
  -6   1  12      175.96        0.72    155.60 o 
  -5   1  12     3396.50     3859.77    327.92 o 
  -4   1  12    21813.21    23824.97    879.29 o 
  -3   1  12    19633.54    19616.01    850.39 o 
  -2   1  12     5741.97     5232.58    285.34 o 
  -1   1  12       48.75        0.39     89.00 o 
   0   1  12     2581.79     2316.64    225.08 o 
   1   1  12     6033.16     4969.22    278.36 o 
   2   1  12     5065.46     4391.25    275.44 o 
   3   1  12     6955.27     6821.38    361.30 o 
   4   1  12      716.17      738.12    171.49 o 
   5   1  12      448.17      646.82    142.76 o 
   6   1  12     4578.30     3657.88    412.86 o 
   7   1  12     5941.01     5419.13    519.84 o 
   8   1  12     2462.13     2911.74    447.86 o 
 -10   2  12       62.73      177.23    241.63 o 
  -9   2  12        0.66        5.90    215.81 o 
  -8   2  12        9.70        6.47    196.89 o 
  -7   2  12      761.92      976.88    263.45 o 
  -6   2  12      452.46      373.29    172.90 o 
  -5   2  12     1497.59     1929.69    256.27 o 
  -4   2  12     1451.13     1700.83    205.83 o 
  -3   2  12       22.21      102.05    156.25 o 
  -2   2  12     1108.80     1078.36    157.24 o 
  -1   2  12     1859.14     1751.56    214.93 o 
   0   2  12      218.57       94.64    108.90 o 
   1   2  12       41.73       44.89     99.88 o 
   2   2  12        0.41       33.59    109.04 o 
   3   2  12     1057.30      877.50    154.15 o 
   4   2  12      283.61      217.29    144.83 o 
   5   2  12      600.81      503.60    173.06 o 
   6   2  12      557.19      397.79    256.71 o 
   7   2  12        3.12      238.30    258.15 o 
   8   2  12      108.23      238.53    275.14 o 
 -10   3  12      517.20      631.09    274.72 o 
  -9   3  12     1157.29     1487.74    286.45 o 
  -8   3  12      674.25      711.07    231.51 o 
  -7   3  12      214.02      208.35    217.24 o 
  -6   3  12      250.29      128.64    124.40 o 
  -5   3  12      235.08      270.83    124.21 o 
  -4   3  12     2576.34     2524.20    368.05 o 
  -3   3  12     2093.10     2405.25    276.48 o 
  -2   3  12       38.82       23.03    145.91 o 
  -1   3  12      618.29      377.06    114.78 o 
   0   3  12      806.51      480.55    124.65 o 
   1   3  12       29.95       17.35    100.45 o 
   2   3  12     3583.71     3136.68    240.00 o 
   3   3  12      133.73      355.10    140.92 o 
   4   3  12      118.35      121.19    138.88 o 
   5   3  12       41.77       62.61    152.92 o 
   6   3  12       21.41        0.15    214.18 o 
   7   3  12       79.70      155.92    256.79 o 
   8   3  12      235.94      408.45    298.87 o 
 -10   4  12     1608.07     2194.67    351.72 o 
  -9   4  12        2.29       47.85    210.73 o 
  -8   4  12      989.80     1188.71    246.28 o 
  -7   4  12     3714.09     4012.00    447.98 o 
  -6   4  12     4498.57     4127.38    269.55 o 
  -5   4  12     4752.28     3850.91    968.85 o 
  -4   4  12      626.25      700.20    163.36 o 
  -3   4  12     5406.16     5692.52    399.17 o 
  -2   4  12     8637.81     9589.41    658.05 o 
  -1   4  12     6739.90     7158.95    695.79 o 
   0   4  12     6363.67     6074.58    495.09 o 
   1   4  12     2391.15     2374.25    231.54 o 
   2   4  12     1012.01      951.72    163.49 o 
   3   4  12     6742.18     6329.84    368.36 o 
   4   4  12    10354.70    10602.03    534.19 o 
   5   4  12     4354.28     4074.06    312.53 o 
   6   4  12     3396.99     3063.71    397.73 o 
   7   4  12      649.71      944.58    301.21 o 
   8   4  12      574.57      606.71    328.46 o 
 -10   5  12     3597.06     4315.28    421.83 o 
  -9   5  12     5134.49     6718.34    485.60 o 
  -8   5  12     6102.41     6918.35    472.51 o 
  -7   5  12     2053.18     2384.11    282.10 o 
  -6   5  12      238.41      193.85    163.33 o 
  -5   5  12     4403.64     3527.06   1072.45 o 
  -4   5  12    12715.88    12561.04   1518.56 o 
  -3   5  12    12364.90    13340.67    682.04 o 
  -2   5  12    10242.20    10657.33    762.80 o 
  -1   5  12      714.73      645.22    197.01 o 
   0   5  12     4946.69     4630.84    392.49 o 
   1   5  12    10334.99     8812.20    608.07 o 
   2   5  12    11791.56     9701.25    481.97 o 
   3   5  12     7709.61     7389.30    420.85 o 
   4   5  12      442.34      584.98    177.25 o 
   5   5  12      490.63      326.25    178.49 o 
   6   5  12     2736.08     2844.10    403.99 o 
   7   5  12     4961.76     5734.93    975.59 o 
 -10   6  12      454.21      643.12    413.83 o 
  -9   6  12       69.97      231.09    228.03 o 
  -8   6  12      866.38     1304.64    255.73 o 
  -7   6  12     6564.19     7642.41    385.34 o 
  -6   6  12     6692.12     7267.27    451.01 o 
  -5   6  12     3952.27     2975.94    952.20 o 
  -4   6  12     1409.20     1347.95    203.98 o 
  -3   6  12      157.58      200.56    153.19 o 
  -2   6  12     3078.89     3697.30    332.00 o 
  -1   6  12     8956.50     8884.88   1038.73 o 
   0   6  12     8186.07     7982.73    772.55 o 
   1   6  12      751.66      865.83    158.83 o 
   2   6  12       40.28        1.36    132.91 o 
   3   6  12      980.46     1094.74    192.03 o 
   4   6  12     4536.74     4583.67    322.54 o 
   5   6  12     5129.98     5166.28    356.19 o 
   6   6  12     1365.26     1758.50    335.22 o 
   7   6  12      145.93      309.56    267.29 o 
  -9   7  12       96.21      135.17    339.21 o 
  -8   7  12      337.84      433.01    231.96 o 
  -7   7  12      699.93      858.55    167.84 o 
  -6   7  12       66.08      132.03    159.64 o 
  -5   7  12      154.36        0.00    265.74 o 
  -4   7  12      664.27      541.99    161.45 o 
  -3   7  12     1055.07      822.08    193.29 o 
  -2   7  12       56.38       81.13    158.89 o 
  -1   7  12      721.06      709.31    238.34 o 
   0   7  12     3704.16     4010.51    377.09 o 
   1   7  12     1879.56     2033.68    262.66 o 
   2   7  12      104.97       63.32    136.30 o 
   3   7  12     2729.02     2540.63    248.99 o 
   4   7  12     1246.31     1208.50    222.40 o 
   5   7  12       30.61      108.57    181.48 o 
   6   7  12     1824.42     2085.51    356.16 o 
   7   7  12     1035.95     1336.53    550.86 o 
  -9   8  12       68.61        0.00    363.03 o 
  -8   8  12      348.11      618.39    241.93 o 
  -7   8  12     1572.85     1494.82    238.44 o 
  -6   8  12     1290.58     1583.00    243.70 o 
  -5   8  12       19.66        2.58    254.27 o 
  -4   8  12      290.25      227.64    140.13 o 
  -3   8  12        9.69       14.58    141.15 o 
  -2   8  12      474.19      472.82    243.36 o 
  -1   8  12     3390.63     4039.69    376.09 o 
   0   8  12     3032.11     3144.20    315.10 o 
   1   8  12      187.29      116.85    173.78 o 
   2   8  12      691.72      643.04    206.60 o 
   3   8  12     2925.52     2914.87    274.09 o 
   4   8  12     1840.95     2323.11    257.13 o 
   5   8  12      918.78     1043.83    234.10 o 
   6   8  12      792.74     1019.92    311.39 o 
   7   8  12      266.68      463.56    296.94 o 
  -9   9  12     3082.21     3451.32    388.78 o 
  -8   9  12     5146.88     6193.56    488.92 o 
  -7   9  12      714.81     1168.85    244.14 o 
  -6   9  12     1581.99     2404.77    308.36 o 
  -5   9  12     4199.12     4661.72    550.72 o 
  -4   9  12     4038.29     3244.57    995.82 o 
  -3   9  12     6825.97     7067.92   1080.91 o 
  -2   9  12     7596.23     8356.73    505.08 o 
  -1   9  12     1703.87     1847.79    263.09 o 
   0   9  12     2053.80     2078.79    276.55 o 
   1   9  12     5893.13     5210.18    822.34 o 
   2   9  12     7450.88     7121.74    486.26 o 
   3   9  12     2402.95     2820.12    377.93 o 
   4   9  12      843.52      725.84    204.61 o 
   5   9  12       50.72       40.59    193.67 o 
   6   9  12     1818.57     2052.70    378.71 o 
   7   9  12     1741.95     2138.34    424.30 o 
  -9  10  12      357.13      401.27    247.95 o 
  -8  10  12     2747.56     3122.50    522.45 o 
  -7  10  12    12735.70    13301.49    717.35 o 
  -6  10  12    16018.21    17012.64   1375.21 o 
  -5  10  12     4034.97     4015.37    369.09 o 
  -4  10  12     1317.68      988.67    328.45 o 
  -3  10  12      100.84      144.80    165.02 o 
  -2  10  12     4401.53     4726.09    509.10 o 
  -1  10  12    16808.99    18294.56    905.91 o 
   0  10  12    15581.66    16258.61    904.99 o 
   1  10  12     3049.33     3059.74    501.64 o 
   2  10  12      472.67      173.86    209.14 o 
   3  10  12     3710.52     3568.74    384.95 o 
   4  10  12     8535.97     9037.64    657.07 o 
   5  10  12     7346.12     7921.87    692.63 o 
   6  10  12     1697.21     1944.39    367.44 o 
   7  10  12       25.79      115.84    294.75 o 
  -9  11  12     1583.02     2037.88    354.85 o 
  -8  11  12     3777.42     4608.96    559.76 o 
  -7  11  12     1623.25     1990.52    316.25 o 
  -6  11  12      243.59      558.85    218.14 o 
  -5  11  12     3372.38     3608.48    380.25 o 
  -4  11  12     3752.86     2626.03   1040.02 o 
  -3  11  12     3065.37     2704.34    560.33 o 
  -2  11  12     4747.20     4950.68    536.08 o 
  -1  11  12      991.92     1181.14    252.60 o 
   0  11  12     1210.04     1442.51    274.94 o 
   1  11  12     5721.94     6163.78    471.75 o 
   2  11  12     8714.39     8294.68    642.12 o 
   3  11  12     4460.34     4627.29    877.88 o 
   4  11  12      330.64      180.86    244.30 o 
   5  11  12      186.40      289.46    263.02 o 
   6  11  12     1634.54     1796.47    364.01 o 
  -8  12  12      386.76      368.03    248.96 o 
  -7  12  12     1116.55     1107.53    255.07 o 
  -6  12  12     2446.06     2364.07    300.84 o 
  -5  12  12     1657.97     1839.26    261.05 o 
  -4  12  12        6.77        4.88    114.85 o 
  -3  12  12       11.64        8.46    135.35 o 
  -2  12  12      992.81     1080.40    223.26 o 
  -1  12  12     1013.80      964.34    237.18 o 
   0  12  12     2691.12     2957.91    354.22 o 
   1  12  12     1541.04     1622.06    450.13 o 
   2  12  12        9.10        0.86    193.18 o 
   3  12  12     1054.32      868.83    442.81 o 
   4  12  12     1157.69      835.90    283.07 o 
   5  12  12      311.86      198.48    268.07 o 
   6  12  12      263.99      150.88    282.64 o 
  -8  13  12      399.89      785.84    267.60 o 
  -7  13  12       11.60        7.84    201.28 o 
  -6  13  12      502.03      714.08    238.98 o 
  -5  13  12      889.74     1135.84    280.52 o 
  -4  13  12      953.99      592.26    266.61 o 
  -3  13  12      461.29      479.36    183.95 o 
  -2  13  12      158.42      177.18    196.73 o 
  -1  13  12      353.59      481.64    216.74 o 
   0  13  12     1431.94     1415.75    287.69 o 
   1  13  12     2162.09     2009.72    751.89 o 
   2  13  12     1295.47      996.40    401.63 o 
   3  13  12      537.29      228.53    245.78 o 
   4  13  12      475.68      171.71    257.75 o 
   5  13  12       68.42       17.22    341.79 o 
   6  13  12     1562.23     1234.41    358.73 o 
  -8  14  12      422.90      671.44    272.65 o 
  -7  14  12     4063.79     4196.72    404.45 o 
  -6  14  12     6075.62     6813.53    487.25 o 
  -5  14  12     2956.63     3002.97    467.78 o 
  -4  14  12      641.35      309.24    140.92 o 
  -3  14  12       34.97       56.87    143.77 o 
  -2  14  12     2115.98     2137.51    291.29 o 
  -1  14  12     5355.56     6185.96    483.33 o 
   0  14  12     4188.55     4812.12    444.90 o 
   1  14  12      602.24      537.55    418.71 o 
   2  14  12       27.92      100.16    301.33 o 
   3  14  12      402.79      232.41    249.03 o 
   4  14  12     1783.00     1839.93    382.12 o 
   5  14  12     2264.99     2658.88    556.17 o 
   6  14  12      453.89      612.13    415.55 o 
  -7  15  12      483.78      354.21    207.63 o 
  -6  15  12      192.94      149.85    213.58 o 
  -5  15  12     3010.08     2818.44    500.78 o 
  -4  15  12     5705.02     4355.38   1924.50 o 
  -3  15  12     6367.93     5492.61   1681.42 o 
  -2  15  12     3031.83     2816.63    512.55 o 
  -1  15  12       23.43      113.69    207.99 o 
   0  15  12     3175.40     3304.81    557.46 o 
   1  15  12     9733.36     9351.86    742.56 o 
   2  15  12     9298.34     9142.07    744.72 o 
   3  15  12     3560.39     3355.74    446.49 o 
   4  15  12      242.76      111.06    336.92 o 
   5  15  12      337.88      280.38    340.93 o 
  -7  16  12     1616.02     1649.82    335.83 o 
  -6  16  12     3267.26     3135.42    366.66 o 
  -5  16  12     2885.07     2772.24    475.53 o 
  -4  16  12      620.89      330.22    163.52 o 
  -3  16  12       43.21       74.40    151.05 o 
  -2  16  12     2426.28     1993.73    327.16 o 
  -1  16  12     4832.82     4633.79    424.53 o 
   0  16  12     6292.50     6631.92    755.19 o 
   1  16  12     2767.16     2283.47    762.08 o 
   2  16  12      143.47      124.58    249.37 o 
   3  16  12     2949.05     2791.18    684.31 o 
   4  16  12     2407.59     2019.98    516.42 o 
   5  16  12     1500.58     1671.38    487.01 o 
  -7  17  12      157.68      140.99    199.80 o 
  -6  17  12       40.06       76.73    231.74 o 
  -5  17  12      157.44        4.02    336.06 o 
  -4  17  12      384.48      213.07    142.07 o 
  -3  17  12      342.79       65.61    185.64 o 
  -2  17  12      282.90      154.95    222.48 o 
  -1  17  12      629.12      135.35    242.29 o 
   0  17  12      161.62      113.76    243.09 o 
   1  17  12      382.62      340.33    280.45 o 
   2  17  12     1590.42     1809.97    759.21 o 
   3  17  12       89.50      142.06    347.82 o 
   4  17  12      101.72       41.04    319.41 o 
  -6  18  12      319.58      224.19    240.12 o 
  -5  18  12      388.65      118.65    121.45 o 
  -4  18  12      409.46      157.76    155.80 o 
  -3  18  12      270.11       85.80    160.60 o 
  -2  18  12      306.28      165.67    223.64 o 
  -1  18  12      823.33      830.89    273.37 o 
   0  18  12       29.41       91.55    285.55 o 
   1  18  12        1.98        0.54    253.27 o 
   2  18  12      101.08      282.68    347.53 o 
   3  18  12        9.64        0.29    350.98 o 
   4  18  12       70.57        0.57    352.70 o 
  -5  19  12     1531.68      791.38    209.50 o 
  -4  19  12     5185.21     3182.20   1125.97 o 
  -3  19  12     5125.85     3880.28    711.57 o 
  -2  19  12      395.09      338.71    290.14 o 
  -1  19  12       62.42       31.65    237.57 o 
   0  19  12      634.99      347.03    326.30 o 
   1  19  12     2415.20     2330.07   1065.85 o 
   2  19  12     4314.75     4818.17    969.28 o 
   3  19  12     1803.31     1669.98   1159.26 o 
  -5  20  12     3350.66     2062.16    943.45 o 
  -4  20  12      709.10      538.54    178.01 o 
  -3  20  12     1269.26     1031.78    246.71 o 
  -2  20  12     4457.66     3888.17    498.20 o 
  -1  20  12     2647.78     2199.81    373.68 o 
   0  20  12     2978.01     2601.57    853.91 o 
   1  20  12     1501.37     1008.79    817.90 o 
   2  20  12        3.94       68.01    383.41 o 
  -4  21  12     3641.22     2492.98   1092.11 o 
  -3  21  12     6057.49     4903.81   1047.19 o 
  -2  21  12     1949.06     1539.62    310.53 o 
  -1  21  12       62.85       11.19    318.84 o 
   0  21  12      352.10      227.65    290.45 o 
   1  21  12     1551.80      964.86    922.79 o 
  -2  22  12       92.30      101.59    247.62 o 
  -1  22  12      805.90      488.77    422.15 o 
   0  22  12      171.55      102.21    294.80 o 
  -9   1  13      188.45      372.15    242.88 o 
  -8   1  13      546.67      721.42    247.89 o 
  -7   1  13      989.59      951.34    296.74 o 
  -6   1  13      972.66      909.81    222.08 o 
  -5   1  13     2465.46     2686.73    305.18 o 
  -4   1  13      302.70      512.07    218.78 o 
  -3   1  13     5080.52     5531.95    332.96 o 
  -2   1  13     3860.49     3820.92    383.07 o 
  -1   1  13     1792.99     1854.15    158.58 o 
   0   1  13      484.33      452.84    131.31 o 
   1   1  13      379.36      288.36    125.60 o 
   2   1  13       19.63      132.19    122.69 o 
   3   1  13     5204.14     4761.17    388.91 o 
   4   1  13     3762.76     3638.03    335.69 o 
   5   1  13     3551.03     3601.73    379.10 o 
   6   1  13      356.92      461.84    244.33 o 
   7   1  13       32.07      263.44    265.53 o 
  -9   2  13     4890.45     5497.27    447.67 o 
  -8   2  13     1860.34     2543.11    332.32 o 
  -7   2  13      316.42      118.81    251.97 o 
  -6   2  13      533.88      399.92    191.05 o 
  -5   2  13     8406.12     9086.02   1006.16 o 
  -4   2  13    24779.72    25953.33   2506.06 o 
  -3   2  13    13469.31    15196.32    775.42 o 
  -2   2  13      564.71      673.26    197.63 o 
  -1   2  13      421.93      244.16    113.05 o 
   0   2  13     2244.84     1869.75    224.76 o 
   1   2  13     6113.92     5748.45    321.90 o 
   2   2  13    11268.65    10235.58    478.03 o 
   3   2  13     6174.91     6068.02    354.98 o 
   4   2  13      204.10      212.42    152.75 o 
   5   2  13     1191.06     1465.29    175.79 o 
   6   2  13     4175.64     3878.99    438.40 o 
   7   2  13     4227.03     3959.58    470.36 o 
  -9   3  13      164.13      352.98    255.10 o 
  -8   3  13      785.35     1087.70    269.63 o 
  -7   3  13     4547.88     4792.01    506.23 o 
  -6   3  13     3312.19     3703.42    470.94 o 
  -5   3  13     4988.43     5314.51    600.51 o 
  -4   3  13      605.59      913.55    349.97 o 
  -3   3  13     4489.04     5677.77    439.66 o 
  -2   3  13     7188.81     7189.23    511.77 o 
  -1   3  13     9800.78     8885.59   1124.25 o 
   0   3  13     3531.41     3221.01    272.95 o 
   1   3  13      304.34      246.92    119.35 o 
   2   3  13      363.05      686.14    150.08 o 
   3   3  13    10225.63     9873.67    548.97 o 
   4   3  13     7920.52     8625.65    783.32 o 
   5   3  13     2629.22     2460.87    260.64 o 
   6   3  13      852.48     1033.49    292.26 o 
   7   3  13      224.49      615.95    288.67 o 
  -9   4  13     1166.06     1463.35    307.82 o 
  -8   4  13     2129.10     2479.35    324.63 o 
  -7   4  13      609.82      920.06    278.95 o 
  -6   4  13     1468.79     1558.18    281.53 o 
  -5   4  13     5225.15     4624.08   1186.52 o 
  -4   4  13     3630.18     3692.02    330.60 o 
  -3   4  13     2445.75     3133.66    329.99 o 
  -2   4  13      923.93     1025.21    218.40 o 
  -1   4  13      273.18      276.97    187.97 o 
   0   4  13     1825.33     1820.05    246.24 o 
   1   4  13     5003.63     4459.77    290.17 o 
   2   4  13     5529.56     5127.47    318.23 o 
   3   4  13     5852.88     5402.60    410.95 o 
   4   4  13        1.36       61.35    142.69 o 
   5   4  13      880.93      829.91    204.73 o 
   6   4  13     3449.70     3344.78    412.97 o 
   7   4  13     2079.40     2259.24    392.04 o 
  -9   5  13      134.58      161.57    241.05 o 
  -8   5  13      281.25      422.31    249.29 o 
  -7   5  13       25.28        0.29    235.04 o 
  -6   5  13      323.10      363.61    264.88 o 
  -5   5  13       27.43        0.29    113.74 o 
  -4   5  13        4.15       88.26    139.35 o 
  -3   5  13      144.32      113.16    174.52 o 
  -2   5  13      814.45      876.21    226.35 o 
  -1   5  13      355.91      251.61    189.10 o 
   0   5  13      414.08      160.99    163.62 o 
   1   5  13       13.06       82.84    128.94 o 
   2   5  13      971.72      724.22    173.71 o 
   3   5  13     1466.05     1490.76    213.98 o 
   4   5  13       73.99       38.59    152.56 o 
   5   5  13        1.81        1.15    163.28 o 
   6   5  13      589.74      645.39    285.35 o 
   7   5  13      776.18      668.94    285.28 o 
  -9   6  13     2266.51     2853.74    524.03 o 
  -8   6  13      786.74     1219.46    266.75 o 
  -7   6  13      224.84      468.07    284.40 o 
  -6   6  13      728.85      876.44    310.23 o 
  -5   6  13     2197.61     1874.22    805.41 o 
  -4   6  13     1861.80     1869.26    300.04 o 
  -3   6  13     1601.26     1788.88    257.32 o 
  -2   6  13     1885.87     2182.04    279.11 o 
  -1   6  13       58.11      210.41    187.93 o 
   0   6  13     1553.71     1683.15    264.10 o 
   1   6  13     2824.92     2715.45    344.81 o 
   2   6  13     2049.09     1901.52    218.63 o 
   3   6  13       37.25       17.47    154.59 o 
   4   6  13      659.36      594.32    192.66 o 
   5   6  13      247.95      249.54    182.62 o 
   6   6  13      405.74      504.46    284.14 o 
   7   6  13      906.79     1118.11    329.24 o 
  -9   7  13       94.64      328.31    416.41 o 
  -8   7  13     4680.50     6079.41    697.94 o 
  -7   7  13     9435.50    10438.17    607.25 o 
  -6   7  13     6232.92     8045.23    687.32 o 
  -5   7  13     1548.17     1196.37    437.22 o 
  -4   7  13      226.96      111.84    146.23 o 
  -3   7  13     2230.76     2692.82    286.14 o 
  -2   7  13    10459.92    11705.03    647.67 o 
  -1   7  13    22778.21    23100.72   2476.51 o 
   0   7  13     7023.22     7515.26   1072.74 o 
   1   7  13       76.49        0.29    179.09 o 
   2   7  13      951.29      694.04    226.06 o 
   3   7  13     7646.07     7284.34    429.87 o 
   4   7  13     7062.07     6992.40    434.06 o 
   5   7  13     6037.65     6342.30    573.67 o 
   6   7  13     1320.90     1738.57    358.49 o 
  -9   8  13     2868.99     4078.58    609.55 o 
  -8   8  13     2842.69     4429.27    616.15 o 
  -7   8  13      139.55      431.58    204.87 o 
  -6   8  13     1174.84     1584.71    380.54 o 
  -5   8  13     3900.31     2855.30   1028.25 o 
  -4   8  13     5963.50     5223.89   1249.80 o 
  -3   8  13     5431.18     5574.37    564.64 o 
  -2   8  13     1628.02     1912.63    267.84 o 
  -1   8  13      576.63      745.13    226.42 o 
   0   8  13    11243.83    11238.99   1113.06 o 
   1   8  13     7546.64     7390.98    676.85 o 
   2   8  13     4008.25     3766.13    536.65 o 
   3   8  13     1791.52     1381.36    280.00 o 
   4   8  13       56.20       84.95    178.78 o 
   5   8  13     1495.23     1678.30    336.45 o 
   6   8  13     5180.54     6170.57    682.15 o 
  -9   9  13       52.40      160.42    396.03 o 
  -8   9  13     1860.37     2558.04    500.50 o 
  -7   9  13     3325.81     3382.85    347.52 o 
  -6   9  13     3529.25     3974.46    372.65 o 
  -5   9  13     1889.91     1382.30    597.64 o 
  -4   9  13       45.49        1.63    117.98 o 
  -3   9  13     1299.94     1286.84    227.81 o 
  -2   9  13     3523.33     3973.26    350.64 o 
  -1   9  13     7992.99     8709.10    559.50 o 
   0   9  13     3028.81     3574.05    363.70 o 
   1   9  13      202.61       76.03    199.14 o 
   2   9  13       28.83       10.04    255.70 o 
   3   9  13      569.96      338.88    310.51 o 
   4   9  13     2162.88     2378.78    291.47 o 
   5   9  13     2012.60     2399.71    374.22 o 
   6   9  13      182.91      409.25    283.70 o 
  -8  10  13       25.99      177.15    227.85 o 
  -7  10  13       80.07      216.68    209.32 o 
  -6  10  13      271.68      170.33    195.64 o 
  -5  10  13       24.76        4.25    106.38 o 
  -4  10  13       46.34       20.70    125.45 o 
  -3  10  13        5.10        0.40    159.61 o 
  -2  10  13      102.14       34.20    166.07 o 
  -1  10  13        1.61      214.54    203.24 o 
   0  10  13      255.80      314.67    225.61 o 
   1  10  13       59.47       58.49    203.43 o 
   2  10  13        4.94        0.57    256.56 o 
   3  10  13       86.36        3.44    249.39 o 
   4  10  13       10.79        0.00    279.23 o 
   5  10  13       38.20        2.77    235.54 o 
   6  10  13       32.69       91.89    279.85 o 
  -8  11  13     1110.91     1552.53    320.88 o 
  -7  11  13     3294.57     3531.17    352.38 o 
  -6  11  13     1700.43     2155.25    301.06 o 
  -5  11  13      192.32       86.70    119.74 o 
  -4  11  13        6.19        5.75    130.15 o 
  -3  11  13      495.37      442.30    215.67 o 
  -2  11  13     1960.31     2113.19    284.75 o 
  -1  11  13     6443.87     6961.08    503.27 o 
   0  11  13     1470.59     1964.48    318.20 o 
   1  11  13       15.40        0.12    206.37 o 
   2  11  13      607.53      327.94    295.88 o 
   3  11  13     1184.41     1331.08    467.06 o 
   4  11  13     1397.52     1377.14    392.02 o 
   5  11  13     1394.18     1706.10    476.96 o 
   6  11  13      162.53      330.77    281.80 o 
  -8  12  13     1785.40     2728.51    375.23 o 
  -7  12  13        3.86      128.83    215.70 o 
  -6  12  13     1775.58     1714.00    287.93 o 
  -5  12  13     4428.13     2570.71   1420.56 o 
  -4  12  13     3997.99     2997.00    968.56 o 
  -3  12  13     1956.11     1950.42    442.67 o 
  -2  12  13     1202.24     1410.37    391.44 o 
  -1  12  13      951.36     1453.76    271.24 o 
   0  12  13     7973.82     8515.54    594.96 o 
   1  12  13    10422.18    10323.24    784.03 o 
   2  12  13     5196.51     4833.89    885.48 o 
   3  12  13      930.03      432.80    391.59 o 
   4  12  13       11.35        0.41    243.90 o 
   5  12  13     1273.89     1414.53    454.00 o 
  -8  13  13     3771.50     4719.98    665.80 o 
  -7  13  13     5171.56     5070.68    436.13 o 
  -6  13  13     5725.61     5537.76    452.58 o 
  -5  13  13     2016.11     1171.52    684.74 o 
  -4  13  13        5.25        7.99    127.06 o 
  -3  13  13     1779.82     1715.11    434.35 o 
  -2  13  13     7774.16     8408.82   1108.75 o 
  -1  13  13    13743.55    15025.26    826.76 o 
   0  13  13     6384.45     6734.68    526.05 o 
   1  13  13      785.03      579.99    534.36 o 
   2  13  13     1075.58      780.26    449.41 o 
   3  13  13     3561.90     3164.41    415.05 o 
   4  13  13     3458.47     3262.14    438.30 o 
   5  13  13     1743.08     1931.96    518.58 o 
  -7  14  13       10.48      169.30    231.78 o 
  -6  14  13       10.00       58.43    201.91 o 
  -5  14  13      580.83      399.52    130.16 o 
  -4  14  13     1643.02     1210.56    417.27 o 
  -3  14  13     1183.07     1209.25    310.51 o 
  -2  14  13      367.81      526.30    217.16 o 
  -1  14  13       34.46      224.37    241.27 o 
   0  14  13     1215.76     1178.86    321.85 o 
   1  14  13     3093.47     3294.97    893.52 o 
   2  14  13     2394.32     2028.48    656.18 o 
   3  14  13       25.75       34.72    338.92 o 
   4  14  13      440.15      209.52    288.71 o 
   5  14  13      278.83      294.73    402.92 o 
  -7  15  13       31.08       19.80    309.37 o 
  -6  15  13        3.35        0.00    323.14 o 
  -5  15  13      103.60        2.50    116.32 o 
  -4  15  13        1.50        6.92    131.89 o 
  -3  15  13       30.19       14.71    173.61 o 
  -2  15  13      156.13      120.71    195.85 o 
  -1  15  13       69.35       42.49    216.90 o 
   0  15  13      443.68      198.68    258.21 o 
   1  15  13      277.78      315.29    307.50 o 
   2  15  13      251.23      157.12    266.21 o 
   3  15  13      382.61      548.71    360.45 o 
   4  15  13       27.92        2.01    313.96 o 
  -6  16  13      502.68        2.01    353.27 o 
  -5  16  13     1829.90     1067.16    410.38 o 
  -4  16  13     1994.38     1687.93    684.74 o 
  -3  16  13     1359.46     1075.00    243.03 o 
  -2  16  13      178.38       31.78    214.51 o 
  -1  16  13      560.41      423.86    263.15 o 
   0  16  13     2379.72     2178.99    553.59 o 
   1  16  13     2547.12     2943.87    968.27 o 
   2  16  13     2388.35     2417.50    748.73 o 
   3  16  13     1348.53     1001.52    856.07 o 
   4  16  13        5.19        0.57    310.80 o 
  -6  17  13     2686.36     2804.09    514.27 o 
  -5  17  13      903.60      451.30    140.23 o 
  -4  17  13        0.44        3.65    139.53 o 
  -3  17  13     2176.08     2021.38    447.55 o 
  -2  17  13     3786.29     3665.85    378.70 o 
  -1  17  13     3940.23     3807.69    417.27 o 
   0  17  13     1352.86     1181.32    561.77 o 
   1  17  13      948.86      569.95    549.28 o 
   2  17  13      227.96      178.20    292.93 o 
   3  17  13     2329.33     2390.65    961.39 o 
  -5  18  13     3295.13     1524.83    795.23 o 
  -4  18  13     6773.97     4973.59   2059.95 o 
  -3  18  13     4549.57     3945.13   1374.35 o 
  -2  18  13      487.53      234.47    249.30 o 
  -1  18  13      156.28       80.42    254.92 o 
   0  18  13     1064.91      842.32    686.46 o 
   1  18  13     4032.85     3810.68    972.44 o 
   2  18  13     5610.40     5468.31   1215.80 o 
   3  18  13     1002.61     1029.97    455.44 o 
  -4  19  13       30.84       46.39    160.60 o 
  -3  19  13      494.09      499.43    211.83 o 
  -2  19  13     1499.10     1328.79    307.39 o 
  -1  19  13      992.41      619.24    573.10 o 
   0  19  13      699.60      403.61    357.29 o 
   1  19  13      221.28       73.18    360.45 o 
   2  19  13      343.40      431.91    390.58 o 
  -3  20  13      268.17      251.35    201.42 o 
  -2  20  13      833.45      640.29    252.40 o 
  -1  20  13      124.40        0.00    266.59 o 
   0  20  13        3.03        1.43    357.00 o 
   1  20  13       19.43       38.17    352.41 o 
  -9   0  14     1388.56     2165.27    503.37 o 
  -8   0  14     1947.19     2304.46    493.03 o 
  -7   0  14     3531.55     3131.25    436.50 o 
  -6   0  14     2259.83     2882.15    445.39 o 
  -5   0  14     1687.89     2035.84    400.05 o 
  -4   0  14     1758.39     1985.91    402.92 o 
  -3   0  14    13953.20    12828.92    937.28 o 
  -2   0  14     8000.79     6538.29    700.23 o 
  -1   0  14     2348.52     1710.81    498.06 o 
   0   0  14       64.58        0.57    137.23 o 
   1   0  14      509.97      527.44    166.31 o 
   2   0  14     4195.05     5354.19    378.49 o 
   3   0  14    13527.41    13119.93    800.25 o 
   4   0  14     8288.47     9694.23    725.20 o 
   5   0  14     3052.22     3450.37    382.26 o 
   6   0  14       18.85      232.74    360.74 o 
  -9   1  14     3333.98     3977.79    416.00 o 
  -8   1  14      857.05      816.75    390.87 o 
  -7   1  14       19.25        1.29    161.32 o 
  -6   1  14      997.05     1318.56    240.51 o 
  -5   1  14     6605.42     7288.36    472.07 o 
  -4   1  14     9083.23    10474.07    592.24 o 
  -3   1  14     4228.85     3786.46    350.38 o 
  -2   1  14       18.36        0.57    130.76 o 
  -1   1  14      623.37      344.00    215.96 o 
   0   1  14     3107.91     2889.06    344.51 o 
   1   1  14     6627.15     5508.25    367.58 o 
   2   1  14     6690.63     7172.70    321.95 o 
   3   1  14     1784.05     2815.02    429.01 o 
   4   1  14      261.79      424.75    157.61 o 
   5   1  14     2582.53     3292.21    351.59 o 
   6   1  14     1891.54     2058.46    364.75 o 
  -9   2  14        5.00       93.21    254.93 o 
  -8   2  14      158.53        8.32    336.63 o 
  -7   2  14     1003.91      820.19    306.50 o 
  -6   2  14      399.38      329.56    203.22 o 
  -5   2  14       72.13       13.34    200.42 o 
  -4   2  14      585.32      904.43    244.71 o 
  -3   2  14       48.38       51.21    191.92 o 
  -2   2  14      115.04       30.18    159.05 o 
  -1   2  14      475.11      223.68    178.07 o 
   0   2  14      160.79       85.05    113.67 o 
   1   2  14       45.36       83.38    124.11 o 
   2   2  14      352.53      558.36    152.28 o 
   3   2  14     1806.63     2049.94    390.51 o 
   4   2  14      627.07      874.31    222.85 o 
   5   2  14       14.54      164.03    133.26 o 
   6   2  14       64.60       69.97    218.73 o 
  -9   3  14      233.75      384.68    276.75 o 
  -8   3  14      250.37      211.79    319.41 o 
  -7   3  14      585.54      619.88    302.19 o 
  -6   3  14       21.47       62.05    175.62 o 
  -5   3  14      487.35      522.31    220.30 o 
  -4   3  14     2160.81     2650.56    458.88 o 
  -3   3  14      983.85     1318.20    241.76 o 
  -2   3  14       12.89        1.03    160.43 o 
  -1   3  14      205.94      138.31    169.54 o 
   0   3  14      552.96      474.32    339.07 o 
   1   3  14      662.59      573.36    154.92 o 
   2   3  14      450.83      570.09    155.91 o 
   3   3  14      267.81      629.32    261.09 o 
   4   3  14       58.64       32.72    293.01 o 
   5   3  14       72.20       52.77    169.40 o 
   6   3  14       43.88      178.41    246.33 o 
  -9   4  14      884.14     1178.64    310.48 o 
  -8   4  14     2608.36     3409.62    476.10 o 
  -7   4  14     3432.78     3672.50    472.66 o 
  -6   4  14     1262.43     1579.91    327.16 o 
  -5   4  14      538.90      510.83    334.33 o 
  -4   4  14     1030.60     1090.78    215.80 o 
  -3   4  14     4251.42     4951.01    399.75 o 
  -2   4  14     6052.13     6697.98    740.41 o 
  -1   4  14     4567.08     4700.35    816.03 o 
   0   4  14     2995.61     2676.67    654.89 o 
   1   4  14      130.26      107.58    181.29 o 
   2   4  14     3983.36     3521.16    283.19 o 
   3   4  14    10644.59    10153.79    530.20 o 
   4   4  14     2642.20     3829.51   1149.93 o 
   5   4  14     1793.83     1898.81    254.49 o 
   6   4  14      340.18      566.37    268.49 o 
  -9   5  14     3103.48     3694.00    392.25 o 
  -8   5  14     1684.16     2308.19    451.13 o 
  -7   5  14       91.89      150.09    276.36 o 
  -6   5  14     4215.25     4505.88    694.21 o 
  -5   5  14    10984.70    12109.46    927.52 o 
  -4   5  14     4778.40     5713.26    643.13 o 
  -3   5  14     2782.02     3263.89    345.93 o 
  -2   5  14       10.30       26.85    166.58 o 
  -1   5  14     1460.03     1420.06    296.74 o 
   0   5  14     6493.17     6736.62    907.29 o 
   1   5  14    10267.92     8976.15   1120.52 o 
   2   5  14     6370.08     6218.80    371.54 o 
   3   5  14      761.67      790.69    200.19 o 
   4   5  14      492.62      597.25    238.51 o 
   5   5  14     3203.82     3485.58    322.43 o 
   6   5  14     4015.93     4549.95    492.41 o 
  -7   6  14     6626.76     7155.88    649.73 o 
  -6   6  14     4974.29     5941.95    602.37 o 
  -5   6  14       63.44      201.43    139.18 o 
  -4   6  14     1106.05     1103.56    210.35 o 
  -3   6  14     4140.69     4258.62    372.84 o 
  -2   6  14     5716.72     6319.98    560.90 o 
  -1   6  14     7233.00     7563.55    930.68 o 
   0   6  14     1643.09     1896.42    284.25 o 
   1   6  14        4.13        1.98    180.38 o 
   2   6  14     1008.99     1201.11    440.66 o 
   3   6  14     3277.59     3398.58    295.24 o 
   4   6  14     3496.04     3554.49    383.17 o 
   5   6  14     1907.77     2326.80    354.97 o 
   6   6  14       20.05       92.50    259.38 o 
  -7   7  14      347.10      563.92    330.89 o 
  -6   7  14       98.79       87.50    107.84 o 
  -5   7  14      669.87      491.72    152.52 o 
  -4   7  14      377.05      328.25    165.61 o 
  -3   7  14      170.88       95.69    176.25 o 
  -2   7  14       91.10       78.18    183.75 o 
  -1   7  14       93.34      215.91    192.40 o 
   0   7  14     1735.38     1832.50    289.69 o 
   1   7  14     1573.46     1379.99    350.98 o 
   2   7  14      620.63      266.11    274.93 o 
   3   7  14      390.11      103.67    193.32 o 
   4   7  14        9.96       27.88    172.07 o 
   5   7  14      915.62     1220.44    304.42 o 
   6   7  14     1222.45     1287.45    335.40 o 
  -7   8  14      417.06      274.07    299.03 o 
  -6   8  14       42.39       37.09     95.53 o 
  -5   8  14       60.13        4.49    109.33 o 
  -4   8  14       56.05       46.15    142.48 o 
  -3   8  14      352.86      286.51    182.95 o 
  -2   8  14      823.29      878.36    235.74 o 
  -1   8  14      367.37      561.44    278.52 o 
   0   8  14       28.22      146.48    222.15 o 
   1   8  14      406.05      131.37    227.11 o 
   2   8  14      807.85      352.95    337.20 o 
   3   8  14      853.24      953.02    426.88 o 
   4   8  14      453.71      333.69    237.03 o 
   5   8  14      371.94      372.00    260.14 o 
  -8   9  14       83.92      529.19    418.99 o 
  -7   9  14      684.70      852.05    369.63 o 
  -6   9  14     2049.33     1324.25    809.57 o 
  -5   9  14     2173.24     1612.47    787.62 o 
  -4   9  14     1785.05     1974.17    464.34 o 
  -3   9  14      909.69      937.08    214.01 o 
  -2   9  14       87.81      275.14    206.06 o 
  -1   9  14     4370.49     5207.61    422.78 o 
   0   9  14     9455.84     9580.23   1053.80 o 
   1   9  14     4805.73     4374.76    813.74 o 
   2   9  14     1011.36      841.43    379.25 o 
   3   9  14       13.10        4.88    209.39 o 
   4   9  14       42.60       76.22    231.59 o 
   5   9  14     1897.32     1975.58    479.83 o 
  -8  10  14     4982.64     6740.33    784.61 o 
  -7  10  14     7158.65     7772.89    724.91 o 
  -6  10  14     3381.31     1946.35   1066.42 o 
  -5  10  14      583.73      302.68    141.17 o 
  -4  10  14       25.82        3.92    145.42 o 
  -3  10  14     2384.23     2217.74    279.29 o 
  -2  10  14     8224.22     9253.59    601.35 o 
  -1  10  14    11364.33    12487.48    903.27 o 
   0  10  14     2013.55     2254.74    337.76 o 
   1  10  14      482.27      259.85    251.09 o 
   2  10  14     2637.16     2343.25    723.48 o 
   3  10  14     2139.93     1748.59    332.49 o 
   4  10  14     2976.16     2717.06    403.01 o 
   5  10  14     3159.27     3425.12    585.15 o 
  -7  11  14      316.84      358.76    319.41 o 
  -6  11  14     1329.44      780.66    315.82 o 
  -5  11  14     1654.49     1202.21    407.66 o 
  -4  11  14      861.35      751.09    249.24 o 
  -3  11  14      640.79      714.51    245.51 o 
  -2  11  14       40.29       89.08    204.45 o 
  -1  11  14     3988.27     4437.08    438.06 o 
   0  11  14     6766.07     7215.18   1123.53 o 
   1  11  14     5051.14     4992.71    866.54 o 
   2  11  14      804.45      529.30    533.79 o 
   3  11  14       14.46        0.86    310.23 o 
   4  11  14      207.86      171.84    272.58 o 
   5  11  14     1883.76     2218.65    510.25 o 
  -7  12  14      474.38      315.79    329.02 o 
  -6  12  14      720.15      264.00    129.57 o 
  -5  12  14      230.81       63.55    119.93 o 
  -4  12  14       88.06        6.22    132.49 o 
  -3  12  14      166.70      189.35    183.29 o 
  -2  12  14     1382.72     1270.72    254.72 o 
  -1  12  14      799.08      852.38    389.15 o 
   0  12  14      634.84      586.14    263.82 o 
   1  12  14      170.68       70.36    244.86 o 
   2  12  14      176.29       99.58    342.08 o 
   3  12  14      623.15      324.04    274.93 o 
   4  12  14      230.05      105.57    246.43 o 
  -7  13  14        5.47      159.60    223.23 o 
  -6  13  14      573.32      191.70    106.02 o 
  -5  13  14      699.39      454.89    161.43 o 
  -4  13  14      530.67      361.91    176.07 o 
  -3  13  14      215.25      113.39    185.26 o 
  -2  13  14       73.56       34.17    208.49 o 
  -1  13  14      386.30      577.13    256.78 o 
   0  13  14     1579.31     2022.93    519.87 o 
   1  13  14      808.53      655.11    587.88 o 
   2  13  14       42.27        1.15    327.73 o 
   3  13  14      286.79       75.00    263.20 o 
   4  13  14      167.56       18.14    278.13 o 
  -6  14  14     1256.03      629.38    384.41 o 
  -5  14  14       28.71        2.30    110.86 o 
  -4  14  14      213.93       71.49    142.87 o 
  -3  14  14     2243.54     2147.49    612.70 o 
  -2  14  14     3559.38     3789.26    661.78 o 
  -1  14  14     4943.28     5331.39    486.97 o 
   0  14  14      604.76      510.21    278.89 o 
   1  14  14      137.73        0.86    243.44 o 
   2  14  14     1175.12      844.70    756.05 o 
   3  14  14     1176.63     1366.84    630.64 o 
   4  14  14     1627.27     1803.48    390.04 o 
  -6  15  14     1441.73      635.83    188.69 o 
  -5  15  14     3616.76     2020.05   1008.45 o 
  -4  15  14     4213.36     2940.37   1299.45 o 
  -3  15  14     1613.59     1535.99    377.09 o 
  -2  15  14      108.28       43.92    202.29 o 
  -1  15  14     2669.10     2653.88    493.32 o 
   0  15  14     5079.17     4648.90   1204.75 o 
   1  15  14     6374.27     5759.13   1268.74 o 
   2  15  14     3104.38     3285.35    781.59 o 
   3  15  14      284.76      118.42    307.67 o 
  -5  16  14      441.85      267.54    182.38 o 
  -4  16  14       97.34       86.22    145.59 o 
  -3  16  14     2486.89     2069.44    695.36 o 
  -2  16  14     4483.06     4057.50    546.13 o 
  -1  16  14     2369.91     2151.56    359.74 o 
   0  16  14      673.89      460.58    414.83 o 
   1  16  14       19.56       96.91    279.17 o 
   2  16  14     1464.14     1126.76    800.39 o 
   3  16  14     2058.09     2022.06    435.21 o 
  -5  17  14      242.99       67.77    123.84 o 
  -4  17  14     1482.44      944.94    369.20 o 
  -3  17  14      859.46      868.38    226.27 o 
  -2  17  14      169.49       87.40    233.11 o 
  -1  17  14      289.04      191.07    246.83 o 
   0  17  14      253.11      210.07    367.34 o 
   1  17  14      361.32      245.61    276.97 o 
   2  17  14      163.30      602.37    403.21 o 
  -4  18  14      393.89      248.74    179.89 o 
  -3  18  14      764.21      656.88    220.50 o 
  -2  18  14      172.41      215.80    227.59 o 
  -1  18  14       56.31       51.56    248.25 o 
   0  18  14       71.16        6.03    316.83 o 
   1  18  14       12.57      113.36    349.83 o 
  -2  19  14      267.09      101.62    226.16 o 
  -1  19  14      525.74       95.74    261.15 o 
  -7   1  15      810.93      763.30    217.62 o 
  -6   1  15      255.39      326.83    218.89 o 
  -5   1  15      101.71      106.84    206.53 o 
  -4   1  15      673.60      869.82    250.71 o 
  -3   1  15     3986.07     3873.87    372.79 o 
  -2   1  15     1915.10     1519.52    254.26 o 
  -1   1  15      272.05       21.24    165.90 o 
   0   1  15        6.00        2.19    114.38 o 
   1   1  15      707.39      836.48    145.06 o 
   2   1  15     3428.65     3539.55    266.59 o 
   3   1  15     3536.93     3904.38    403.12 o 
   4   1  15     2104.41     2884.11    429.63 o 
   5   1  15       10.21      196.11    144.91 o 
  -7   2  15      931.89     1158.54    351.27 o 
  -6   2  15     4721.00     5440.71    406.72 o 
  -5   2  15     6731.23     7643.81    497.02 o 
  -4   2  15     7088.46     7993.31   1284.10 o 
  -3   2  15     1806.66     1757.02    454.43 o 
  -2   2  15      292.62      104.36    206.58 o 
  -1   2  15     1415.45     1116.53    421.43 o 
   0   2  15     3962.34     3672.22    698.23 o 
   1   2  15     8528.59     7852.64    490.76 o 
   2   2  15     4260.68     4570.71    312.32 o 
   3   2  15       30.43      339.90    258.22 o 
   4   2  15     1688.03     2482.29    283.00 o 
   5   2  15     2747.84     2654.49    230.97 o 
  -7   3  15     5631.38     6271.11    619.59 o 
  -6   3  15     1504.49     1829.69    265.03 o 
  -5   3  15      967.32      987.42    234.74 o 
  -4   3  15     2686.87     3134.98    728.50 o 
  -3   3  15     5156.35     6221.75    684.16 o 
  -2   3  15     3712.72     3734.59    380.97 o 
  -1   3  15     1665.04     1428.35    622.89 o 
   0   3  15      469.60      387.56    332.18 o 
   1   3  15     1428.41     1995.42    273.14 o 
   2   3  15     8126.43     8278.27    452.32 o 
   3   3  15     8940.47     8383.71    522.84 o 
   4   3  15     3239.85     3946.14    339.53 o 
   5   3  15      118.95      351.28    152.86 o 
  -8   4  15      908.67     1325.28    425.88 o 
  -7   4  15       12.37        0.86    271.48 o 
  -6   4  15     3156.02     3137.16    553.59 o 
  -5   4  15     3133.77     3136.72    678.28 o 
  -4   4  15      765.44     1184.08    383.69 o 
  -3   4  15      326.33      451.71    365.04 o 
  -2   4  15      135.16      126.61    192.53 o 
  -1   4  15      352.44      297.86    278.80 o 
   0   4  15     2419.71     2272.48    536.51 o 
   1   4  15     3675.81     3904.19    379.00 o 
   2   4  15     1234.52     1863.80    273.95 o 
   3   4  15        0.09       38.33    155.16 o 
   4   4  15      516.94      696.43    202.60 o 
   5   4  15     1671.36     1709.54    332.07 o 
  -8   5  15       32.49        1.15    298.46 o 
  -7   5  15      510.41      543.26    334.05 o 
  -6   5  15      140.82      174.66    181.56 o 
  -5   5  15      422.75      567.94    368.77 o 
  -4   5  15      127.65       90.40    318.84 o 
  -3   5  15        4.72        0.29    185.88 o 
  -2   5  15        6.24       80.54    196.85 o 
  -1   5  15      292.35      283.58    191.95 o 
   0   5  15      153.42      192.47    206.23 o 
   1   5  15       10.30        6.73    199.48 o 
   2   5  15       26.09        8.47    184.05 o 
   3   5  15       91.72       52.91    206.99 o 
   4   5  15       14.77        8.35    173.53 o 
   5   5  15      123.42      331.48    255.48 o 
  -7   6  15      589.61      696.50    346.39 o 
  -6   6  15     1314.57     1640.67    418.99 o 
  -5   6  15     2387.49     2997.52    489.88 o 
  -4   6  15     3007.57     3031.77    464.34 o 
  -3   6  15      800.10      809.32    220.79 o 
  -2   6  15      883.07     1156.53    253.94 o 
  -1   6  15     3061.09     3218.20    717.60 o 
   0   6  15     1488.65     1712.10    421.43 o 
   1   6  15      559.62      372.99    220.84 o 
   2   6  15      426.44      114.66    210.62 o 
   3   6  15        9.43       26.72    216.79 o 
   4   6  15      497.70      470.88    251.75 o 
   5   6  15      489.51      719.84    277.41 o 
  -7   7  15     3272.04     3480.51    540.10 o 
  -6   7  15     1972.68     2222.67    471.80 o 
  -5   7  15       83.80        0.29    342.37 o 
  -4   7  15      689.76      900.65    209.81 o 
  -3   7  15     5163.45     5724.63    445.62 o 
  -2   7  15     7137.63     8567.44    684.02 o 
  -1   7  15     2395.87     3085.65    351.98 o 
   0   7  15        8.48       18.22    207.41 o 
   1   7  15     1241.83     1114.43    563.77 o 
   2   7  15     2177.84     1702.61    326.71 o 
   3   7  15     3758.34     3492.39    396.49 o 
   4   7  15     3802.03     3868.57    401.50 o 
   5   7  15      935.27     1292.14    325.68 o 
  -7   8  15      658.74      241.06    346.67 o 
  -6   8  15     3130.62     4121.05    549.28 o 
  -5   8  15     3863.44     3087.49    849.46 o 
  -4   8  15     1654.57     1884.70    461.75 o 
  -3   8  15      552.97      676.63    230.36 o 
  -2   8  15      285.69      376.49    223.02 o 
  -1   8  15     5467.79     5722.07    528.76 o 
   0   8  15     6917.57     7293.09    985.78 o 
   1   8  15     3806.84     3652.40    806.99 o 
   2   8  15      672.99      342.73    336.34 o 
   3   8  15       64.00        4.59    228.13 o 
   4   8  15      886.05     1060.10    295.82 o 
  -7   9  15     1888.42     2352.10    474.38 o 
  -6   9  15     1056.46      617.15    386.13 o 
  -5   9  15       12.44       43.33    138.83 o 
  -4   9  15      275.92      197.09    180.97 o 
  -3   9  15     1017.84     1108.60    250.17 o 
  -2   9  15     3089.30     3371.18    363.66 o 
  -1   9  15     2613.14     3074.02    637.24 o 
   0   9  15      454.76      340.82    250.29 o 
   1   9  15      336.26      232.13    253.49 o 
   2   9  15      601.25      254.44    243.22 o 
   3   9  15      581.98      377.44    383.41 o 
   4   9  15     1024.04     1273.90    306.82 o 
  -7  10  15       10.86        1.15    293.87 o 
  -6  10  15      124.21        6.49    111.48 o 
  -5  10  15        5.82        0.21    131.13 o 
  -4  10  15       45.07       50.64    160.73 o 
  -3  10  15        7.44        0.68    183.89 o 
  -2  10  15      136.30      128.01    197.22 o 
  -1  10  15        1.89       16.66    214.20 o 
   0  10  15        1.30       12.09    213.46 o 
   1  10  15        0.92        4.02    298.17 o 
   2  10  15        0.33        0.00    313.67 o 
   3  10  15       88.25        0.57    312.24 o 
   4  10  15       35.86       27.46    252.08 o 
  -6  11  15      183.78       45.82    102.09 o 
  -5  11  15       31.55        0.37    130.88 o 
  -4  11  15      438.32      346.71    177.08 o 
  -3  11  15      997.42     1162.32    247.09 o 
  -2  11  15     1621.16     2020.87    300.56 o 
  -1  11  15     1826.65     2172.20    441.23 o 
   0  11  15       12.19        5.36    225.04 o 
   1  11  15     1180.77      860.04    487.44 o 
   2  11  15      710.18      335.72    313.53 o 
   3  11  15      227.96      233.52    264.03 o 
   4  11  15      880.11      697.34    368.48 o 
  -6  12  15     2427.25     1296.00    642.84 o 
  -5  12  15     2878.89     2120.00   1242.05 o 
  -4  12  15     2305.37     1996.99    856.07 o 
  -3  12  15      584.64      416.64    210.86 o 
  -2  12  15      126.88      275.62    222.76 o 
  -1  12  15     4582.01     4620.40    450.80 o 
   0  12  15     6809.18     6687.71   1032.42 o 
   1  12  15     2778.59     2699.86    648.29 o 
   2  12  15      140.67       95.90    263.69 o 
   3  12  15       17.02       21.52    324.29 o 
  -6  13  15     1243.85      575.86    192.99 o 
  -5  13  15       33.55        4.92    128.57 o 
  -4  13  15      703.63      528.24    182.83 o 
  -3  13  15     3698.72     3530.80    800.96 o 
  -2  13  15     5546.49     5792.46    604.38 o 
  -1  13  15     2836.73     3330.64    415.87 o 
   0  13  15      208.16      259.09    259.18 o 
   1  13  15      377.67      266.01    264.08 o 
   2  13  15     1561.25      766.31    581.85 o 
   3  13  15     2019.77     2151.87    402.87 o 
  -5  14  15     1557.08     1002.01    538.09 o 
  -4  14  15     1636.78     1444.89    488.30 o 
  -3  14  15      349.22      315.44    219.34 o 
  -2  14  15      199.55      225.71    239.12 o 
  -1  14  15     1522.38     1555.81    534.79 o 
   0  14  15      475.61      412.89    360.59 o 
   1  14  15      801.14      687.21    663.93 o 
   2  14  15      466.10      823.64    409.24 o 
  -4  15  15       87.42        3.16    159.82 o 
  -3  15  15        9.94        0.19    180.32 o 
  -2  15  15      107.65        3.84    207.71 o 
  -1  15  15       43.15       20.09    245.98 o 
   0  15  15        0.90        1.27    246.13 o 
   1  15  15       69.17      212.65    360.45 o 
   2  15  15       21.04      117.38    371.35 o 
  -4  16  15      215.55      195.99    177.02 o 
  -3  16  15        3.14       15.13    185.59 o 
  -2  16  15      206.57      156.74    246.56 o 
  -1  16  15      385.81      246.83    256.08 o 
   0  16  15     1176.67      908.09    753.76 o 
   1  16  15     1460.91     1258.46   1013.76 o 
  -2  17  15     2752.81     2722.47    355.69 o 
  -1  17  15      730.15      445.17    405.36 o 
  -7   0  16     1466.80     1690.89    379.68 o 
  -6   0  16       33.01       60.27    295.30 o 
  -5   0  16      542.18      769.97    365.61 o 
  -4   0  16     4840.07     4738.63    598.07 o 
  -3   0  16     7220.97     6633.86    684.45 o 
  -2   0  16     3795.22     2685.28    479.83 o 
  -1   0  16      619.01        1.43    277.22 o 
   0   0  16      133.77      268.61    241.64 o 
   1   0  16     3544.05     3731.79    320.81 o 
   2   0  16     9616.69     9933.91    560.89 o 
   3   0  16     6950.66     8748.60    696.50 o 
   4   0  16     1104.26     1783.47    286.55 o 
  -7   1  16     1111.44     1283.21    255.12 o 
  -6   1  16     4060.73     4657.16    385.11 o 
  -5   1  16     2386.34     2681.13    343.07 o 
  -4   1  16     2032.19     2549.54    322.49 o 
  -3   1  16      100.22      205.19    202.30 o 
  -2   1  16      529.50      441.09    213.13 o 
  -1   1  16     1256.82      754.95    210.65 o 
   0   1  16     3939.39     3271.81    323.54 o 
   1   1  16     3342.25     3871.65    281.57 o 
   2   1  16      468.50      997.43    226.33 o 
   3   1  16      137.64      548.84    174.88 o 
   4   1  16     1545.26     1785.75    242.15 o 
  -7   2  16      445.16      464.24    209.75 o 
  -6   2  16        2.07       73.70    212.31 o 
  -5   2  16     1021.32     1057.45    267.00 o 
  -4   2  16      349.17      320.63    238.14 o 
  -3   2  16     1065.49      929.91    333.62 o 
  -2   2  16      688.44      353.54    225.14 o 
  -1   2  16      356.71        4.20    183.87 o 
   0   2  16       14.99       33.82    129.51 o 
   1   2  16      410.46      680.40    168.42 o 
   2   2  16     1418.45     2149.67    245.50 o 
   3   2  16      296.32      789.67    205.33 o 
   4   2  16       48.22      277.23    143.41 o 
  -7   3  16      687.58      526.61    340.36 o 
  -6   3  16      390.45      636.75    224.50 o 
  -5   3  16      827.48      758.16    263.16 o 
  -4   3  16      732.82      765.04    227.91 o 
  -3   3  16       33.93       10.16    200.71 o 
  -2   3  16      364.19      208.59    192.16 o 
  -1   3  16      310.45      228.96    184.17 o 
   0   3  16      263.73      146.72    190.38 o 
   1   3  16      334.15      444.95    211.87 o 
   2   3  16      103.96      499.59    315.97 o 
   3   3  16        1.93      353.26    165.30 o 
   4   3  16      580.40      957.36    172.56 o 
  -7   4  16     1312.39     1789.33    409.24 o 
  -6   4  16       76.23      194.43    200.85 o 
  -5   4  16       55.89      137.84    191.65 o 
  -4   4  16     1670.90     1717.05    364.18 o 
  -3   4  16     3414.87     3804.51    551.86 o 
  -2   4  16     1789.92     1986.20    457.45 o 
  -1   4  16      188.46      129.50    194.17 o 
   0   4  16      118.68      170.41    215.66 o 
   1   4  16     1866.75     1806.52    306.76 o 
   2   4  16     2817.90     2946.95    351.14 o 
   3   4  16     3458.95     4006.87    388.41 o 
   4   4  16      642.46      604.23    252.70 o 
  -7   5  16     1575.07     1944.30    434.20 o 
  -6   5  16     4996.51     5093.22   1003.72 o 
  -5   5  16     3595.45     3669.94   1075.03 o 
  -4   5  16     2466.13     3259.53    574.54 o 
  -3   5  16       98.23      100.73    364.47 o 
  -2   5  16     1401.20     1546.36    477.82 o 
  -1   5  16     3834.81     3935.46    513.70 o 
   0   5  16     7427.16     7013.57   1397.17 o 
   1   5  16     2342.90     2422.99    522.31 o 
   2   5  16       58.52        0.30    205.48 o 
   3   5  16      463.54      345.75    278.66 o 
   4   5  16     2686.72     2933.86    354.41 o 
  -7   6  16     2223.11     2350.95    469.50 o 
  -6   6  16      108.78      156.13    183.32 o 
  -5   6  16      813.75     1259.85    408.95 o 
  -4   6  16     1686.02     2434.46    502.22 o 
  -3   6  16     2737.17     3337.43    367.18 o 
  -2   6  16     3493.85     4000.19    387.29 o 
  -1   6  16     1961.31     1891.97    580.56 o 
   0   6  16       12.00       41.49    213.26 o 
   1   6  16     1922.31     1646.12    536.08 o 
   2   6  16     2854.38     2786.89    357.87 o 
   3   6  16     1428.23     2021.36    324.39 o 
   4   6  16      873.26     1128.20    282.17 o 
  -6   7  16      901.46     1135.01    406.08 o 
  -5   7  16       81.34        0.00    369.92 o 
  -4   7  16      271.40      396.61    404.64 o 
  -3   7  16        0.74        4.56    208.76 o 
  -2   7  16       75.16      134.73    231.24 o 
  -1   7  16       77.08      128.57    214.41 o 
   0   7  16      842.92      600.05    357.00 o 
   1   7  16      211.86       84.13    245.12 o 
   2   7  16      245.22       38.65    230.03 o 
   3   7  16      192.01       40.11    231.47 o 
  -6   8  16       50.49      183.38    392.59 o 
  -5   8  16      308.69      313.67    365.61 o 
  -4   8  16      397.13      450.11    273.92 o 
  -3   8  16      727.32      808.56    238.62 o 
  -2   8  16      214.94      345.64    218.71 o 
  -1   8  16       15.65       58.49    233.90 o 
   0   8  16       70.79       49.86    214.59 o 
   1   8  16       37.93       27.20    215.18 o 
   2   8  16       19.57        6.90    226.83 o 
   3   8  16      670.56      615.83    274.86 o 
  -6   9  16     2570.25     3193.53    549.86 o 
  -5   9  16     2980.22     3940.83    638.82 o 
  -4   9  16     1129.38     1027.01    331.46 o 
  -3   9  16       78.13       31.96    195.21 o 
  -2   9  16     1431.47     1882.20    309.84 o 
  -1   9  16     4130.80     4848.93    689.90 o 
   0   9  16     4245.73     4402.58   1300.17 o 
   1   9  16     1130.41      850.87    490.88 o 
   2   9  16       82.16       23.46    238.83 o 
   3   9  16       13.52        1.00    230.75 o 
  -6  10  16      451.38      424.16    428.75 o 
  -5  10  16      242.87      265.15    168.00 o 
  -4  10  16     2587.15     2645.66    692.34 o 
  -3  10  16     4388.12     4704.80    474.24 o 
  -2  10  16     4650.79     4656.50    437.50 o 
  -1  10  16     3138.17     3190.83    405.64 o 
   0  10  16        2.92       76.50    234.29 o 
   1  10  16     1147.34      800.76    721.76 o 
   2  10  16      942.24      597.97    464.91 o 
   3  10  16     1396.68     1342.90    346.39 o 
  -5  11  16     2058.96     1747.23    973.73 o 
  -4  11  16      964.61      768.12    221.56 o 
  -3  11  16        3.14        0.00    188.17 o 
  -2  11  16      948.81      887.47    286.22 o 
  -1  11  16     3105.88     3137.10    502.65 o 
   0  11  16     4321.96     4574.33   1100.72 o 
   1  11  16     1144.73      713.72    590.75 o 
   2  11  16       58.66        0.29    359.30 o 
  -5  12  16       46.05        0.00    138.96 o 
  -4  12  16       74.08       37.25    167.76 o 
  -3  12  16      935.52      920.15    267.18 o 
  -2  12  16      688.93      624.20    345.09 o 
  -1  12  16       94.55        3.16    253.88 o 
   0  12  16      239.46       93.52    264.87 o 
   1  12  16      128.55      180.80    377.09 o 
   2  12  16      110.85       28.41    373.65 o 
  -4  13  16        7.17        0.48    166.20 o 
  -3  13  16        1.29       71.01    200.17 o 
  -2  13  16       16.90        1.81    211.16 o 
  -1  13  16      256.12      245.89    275.43 o 
   0  13  16      925.69      619.79    610.70 o 
   1  13  16       16.93        9.18    360.74 o 
  -3  14  16     2619.38     2818.19    464.77 o 
  -2  14  16     1675.94     1734.30    314.33 o 
  -1  14  16      812.57      661.27    496.48 o 
   0  14  16      130.17        0.29    342.66 o 
  -6   1  17       23.34       45.21    209.98 o 
  -5   1  17      188.80      170.98    227.67 o 
  -4   1  17     1589.80     1712.90    479.83 o 
  -3   1  17     1209.50     1068.25    275.14 o 
  -2   1  17      425.59      363.16    213.67 o 
  -1   1  17        3.55        0.87    189.99 o 
   0   1  17      307.04      291.63    191.76 o 
   1   1  17     1406.50     1773.30    441.95 o 
   2   1  17     1754.92     2383.58    245.24 o 
   3   1  17     1339.18     1878.43    294.80 o 
  -6   2  17     3039.71     3550.58    362.61 o 
  -5   2  17     1676.49     2100.93    310.29 o 
  -4   2  17      658.13      744.40    268.47 o 
  -3   2  17      214.80      252.39    227.11 o 
  -2   2  17     2837.63     1648.83    279.31 o 
  -1   2  17     3480.18     2768.59    319.61 o 
   0   2  17     3411.83     2613.40    299.95 o 
   1   2  17     1479.88     1770.00    210.03 o 
   2   2  17       35.12      558.08    224.33 o 
   3   2  17      673.54     1456.57    207.02 o 
  -6   3  17      144.35      280.17    222.75 o 
  -5   3  17      879.73      747.16    335.19 o 
  -4   3  17     2869.91     2626.57    735.25 o 
  -3   3  17     4714.55     3973.50   1107.17 o 
  -2   3  17     1869.79     1105.58    240.37 o 
  -1   3  17      331.47      139.78    171.96 o 
   0   3  17      952.21      665.13    208.90 o 
   1   3  17     3780.33     4351.59    294.62 o 
   2   3  17     4544.61     5640.64    338.46 o 
   3   3  17     2070.27     2833.47    264.94 o 
  -6   4  17      870.29      732.68    255.13 o 
  -5   4  17       32.12      251.33    222.02 o 
  -4   4  17        7.49       29.57    193.22 o 
  -3   4  17        6.08       89.87    186.62 o 
  -2   4  17      196.94      104.46    338.06 o 
  -1   4  17     1438.23     1062.12    369.92 o 
   0   4  17     2025.31     1880.60    690.48 o 
   1   4  17      158.39      289.24    237.11 o 
   2   4  17      317.21      618.78    251.25 o 
   3   4  17      494.58      687.33    181.84 o 
  -6   5  17       52.96      146.33    183.73 o 
  -5   5  17      346.75      285.80    214.58 o 
  -4   5  17        0.77       16.97    195.90 o 
  -3   5  17       16.54        0.29    324.29 o 
  -2   5  17      468.72      291.00    328.88 o 
  -1   5  17      947.13      671.47    240.65 o 
   0   5  17        7.18        0.86    196.30 o 
   1   5  17      193.05      199.34    221.81 o 
   2   5  17       12.45       35.81    233.08 o 
  -5   6  17     1867.03     1751.58    526.75 o 
  -4   6  17      877.62     1134.44    428.75 o 
  -3   6  17      230.56      250.53    398.04 o 
  -2   6  17     2549.45     2086.07    486.15 o 
  -1   6  17     2032.84     2460.80    822.78 o 
   0   6  17     1262.68     1187.85    489.59 o 
   1   6  17     1047.95      907.37    487.44 o 
   2   6  17      501.74      202.68    237.80 o 
  -5   7  17      634.36     1068.43    472.08 o 
  -4   7  17     3124.86     4629.29    670.39 o 
  -3   7  17     3184.80     3689.43    591.18 o 
  -2   7  17     1034.05     1064.03    396.18 o 
  -1   7  17       20.96       93.10    223.21 o 
   0   7  17      548.49      493.96    259.09 o 
   1   7  17     1900.35     1621.91    590.61 o 
   2   7  17     1823.77     2002.74    360.00 o 
  -5   8  17     2438.57     3632.03    603.23 o 
  -4   8  17      147.35       14.64    382.83 o 
  -3   8  17      426.91      432.11    250.44 o 
  -2   8  17     2563.12     2651.45    543.54 o 
  -1   8  17     4647.96     5328.50   1145.34 o 
   0   8  17     4274.46     4076.97   1300.46 o 
   1   8  17      909.70      604.08    410.10 o 
   2   8  17       69.38        0.29    225.05 o 
  -4   9  17     1283.07     1582.41    541.82 o 
  -3   9  17     1276.00     1282.63    292.54 o 
  -2   9  17      983.02      838.45    349.26 o 
  -1   9  17      548.45      674.03    264.41 o 
   0   9  17       30.50       70.10    231.48 o 
   1   9  17      654.00      462.77    499.35 o 
  -4  10  17       23.68       73.73    178.04 o 
  -3  10  17        2.01        1.60    221.18 o 
  -2  10  17        6.40       35.62    232.30 o 
  -1  10  17        0.07       36.05    244.30 o 
   0  10  17        0.61        1.43    334.05 o 
   1  10  17       15.20        0.57    340.36 o 
  -3  11  17      635.57      711.74    264.45 o 
  -2  11  17      367.05      296.99    245.62 o 
  -1  11  17      178.36      231.65    256.42 o 
   0  11  17      557.56      341.44    281.94 o 
  -4   0  18     2287.81     2275.76    478.97 o 
  -3   0  18     2738.81     2894.21    508.82 o 
  -2   0  18      898.86      671.82    291.00 o 
  -1   0  18      294.60      453.72    295.02 o 
   0   0  18     2190.02     1862.51    380.82 o 
   1   0  18     3979.41     4482.65    513.70 o 
  -4   1  18      110.72        0.29    210.44 o 
  -3   1  18      417.82      434.06    224.80 o 
  -2   1  18     2275.05     1540.63    260.60 o 
  -1   1  18     2253.78     1253.88    239.63 o 
   0   1  18      929.36      915.74    214.79 o 
   1   1  18       54.58      628.97    206.40 o 
  -4   2  18      308.76      133.87    236.47 o 
  -3   2  18      475.32      291.92    206.47 o 
  -2   2  18      244.21      225.60    187.83 o 
  -1   2  18       15.30       41.64    161.59 o 
   0   2  18      185.32      232.34    172.76 o 
   1   2  18      344.29      464.34    297.03 o 
  -4   3  18       39.04       13.83    208.43 o 
  -3   3  18      253.19      175.11    199.87 o 
  -2   3  18      731.76      409.95    201.89 o 
  -1   3  18      524.14      417.80    185.83 o 
   0   3  18      202.56      355.61    217.68 o 
   1   3  18      314.69      621.89    339.79 o 
  -4   4  18     1774.06     1307.80    273.79 o 
  -3   4  18     1374.03      907.40    243.31 o 
  -2   4  18       72.56       72.12    187.25 o 
  -1   4  18      536.03      379.16    180.74 o 
   0   4  18     1259.27     1144.61    239.67 o 
  -3   5  18      834.46      564.61    219.27 o 
  -2   5  18     3208.79     1711.84    433.92 o 
  -1   5  18     4270.90     3045.73    524.89 o 
   0   5  18     2008.37     1106.31    372.21 o 
  -3   6  18     1288.24      976.88    415.55 o 
  -2   6  18     1237.12      493.61    349.54 o 
  -1   6  18       21.75        2.30    341.22 o 
   0   6  18     1327.58     1184.61    618.59 o 
  -2   7  18       96.45        1.15    366.76 o 
  -1   7  18      658.90      535.93    434.49 o 
                                                 
